# Supplementary material for: Theory of topological superconductivity and antiferromagnetic correlated insulators in twisted bilayer WSe2
Source: Nat Commun. 2025 Oct 28;16:9525. doi: 10.1038/s41467-025-64519-3 (PMC12569151; doi:10.1038/s41467-025-64519-3)
Supplement: Supplementary file 3 — Source Data [file 41467_2025_64519_MOESM3_ESM.xlsx]

## Sheet: Fig1b_Wannier_A
x	y	density_t	density_b
-1.5	-1.5	5.68622e-06	8.21353e-05
-1.47	-1.5	4.78577e-06	8.75237e-05
-1.44	-1.5	3.95325e-06	9.2319e-05
-1.41	-1.5	3.35096e-06	9.6348e-05
-1.38	-1.5	3.13393e-06	9.94388e-05
-1.35	-1.5	3.42711e-06	0.000101437
-1.32	-1.5	4.30726e-06	0.000102227
-1.29	-1.5	5.79347e-06	0.000101748
-1.26	-1.5	7.84801e-06	0.000100015
-1.23	-1.5	1.03867e-05	9.71232e-05
-1.2	-1.5	1.32961e-05	9.32532e-05
-1.17	-1.5	1.64538e-05	8.86548e-05
-1.14	-1.5	1.97469e-05	8.36289e-05
-1.11	-1.5	2.30873e-05	7.84975e-05
-1.08	-1.5	2.64203e-05	7.35717e-05
-1.05	-1.5	2.97274e-05	6.91209e-05
-1.02	-1.5	3.30248e-05	6.53472e-05
-0.99	-1.5	3.63576e-05	6.2369e-05
-0.96	-1.5	3.97925e-05	6.02131e-05
-0.93	-1.5	4.34105e-05	5.88177e-05
-0.9	-1.5	4.7299e-05	5.80412e-05
-0.87	-1.5	5.15455e-05	5.76776e-05
-0.84	-1.5	5.62313e-05	5.74742e-05
-0.81	-1.5	6.1425e-05	5.71518e-05
-0.78	-1.5	6.7177e-05	5.64267e-05
-0.75	-1.5	7.35132e-05	5.50349e-05
-0.72	-1.5	8.04295e-05	5.27593e-05
-0.69	-1.5	8.78877e-05	4.94602e-05
-0.66	-1.5	9.58129e-05	4.51086e-05
-0.63	-1.5	0.000104096	3.98181e-05
-0.6	-1.5	0.000112597	3.38712e-05
-0.57	-1.5	0.000121157	2.77311e-05
-0.54	-1.5	0.00012961	2.20306e-05
-0.51	-1.5	0.000137796	1.75304e-05
-0.48	-1.5	0.000145575	1.50425e-05
-0.45	-1.5	0.000152839	1.53232e-05
-0.42	-1.5	0.000159509	1.89468e-05
-0.39	-1.5	0.000165541	2.61831e-05
-0.36	-1.5	0.000170908	3.69031e-05
-0.33	-1.5	0.000175588	5.05388e-05
-0.3	-1.5	0.00017954	6.61128e-05
-0.27	-1.5	0.000182689	8.23416e-05
-0.24	-1.5	0.00018491	9.77953e-05
-0.21	-1.5	0.000186015	0.000111087
-0.18	-1.5	0.000185759	0.000121056
-0.15	-1.5	0.000183851	0.000126906
-0.12	-1.5	0.000179977	0.000128289
-0.09	-1.5	0.000173839	0.000125305
-0.06	-1.5	0.0001652	0.000118451
-0.03	-1.5	0.000153936	0.000108515
0	-1.5	0.000140092	9.64556e-05
0.03	-1.5	0.000123922	8.32753e-05
0.06	-1.5	0.000105926	6.99214e-05
0.09	-1.5	8.68392e-05	5.72076e-05
0.12	-1.5	6.76079e-05	4.57687e-05
0.15	-1.5	4.93088e-05	3.60416e-05
0.18	-1.5	3.30438e-05	2.82698e-05
0.21	-1.5	1.98099e-05	2.2522e-05
0.24	-1.5	1.03691e-05	1.87201e-05
0.27	-1.5	5.14093e-06	1.66726e-05
0.3	-1.5	4.14118e-06	1.61072e-05
0.33	-1.5	6.97834e-06	1.6702e-05
0.36	-1.5	1.29115e-05	1.8113e-05
0.39	-1.5	2.09569e-05	1.99971e-05
0.42	-1.5	3.00228e-05	2.20311e-05
0.45	-1.5	3.90459e-05	2.39262e-05
0.48	-1.5	4.71065e-05	2.54407e-05
0.51	-1.5	5.35073e-05	2.6388e-05
0.54	-1.5	5.78082e-05	2.66442e-05
0.57	-1.5	5.98225e-05	2.61506e-05
0.6	-1.5	5.95835e-05	2.49145e-05
0.63	-1.5	5.7295e-05	2.30049e-05
0.66	-1.5	5.32768e-05	2.05439e-05
0.69	-1.5	4.7916e-05	1.76954e-05
0.72	-1.5	4.16274e-05	1.46498e-05
0.75	-1.5	3.48257e-05	1.16083e-05
0.78	-1.5	2.79086e-05	8.76771e-06
0.81	-1.5	2.12465e-05	6.30572e-06
0.84	-1.5	1.51776e-05	4.36995e-06
0.87	-1.5	1.00033e-05	3.06886e-06
0.9	-1.5	5.9826e-06	2.46555e-06
0.93	-1.5	3.32434e-06	2.57391e-06
0.96	-1.5	2.17634e-06	3.35686e-06
0.99	-1.5	2.6136e-06	4.72674e-06
1.02	-1.5	4.62759e-06	6.54844e-06
1.05	-1.5	8.11944e-06	8.64571e-06
1.08	-1.5	1.29003e-05	1.08117e-05
1.11	-1.5	1.87003e-05	1.28242e-05
1.14	-1.5	2.51878e-05	1.4465e-05
1.17	-1.5	3.19953e-05	1.55432e-05
1.2	-1.5	3.87511e-05	1.59184e-05
1.23	-1.5	4.51105e-05	1.55221e-05
1.26	-1.5	5.07823e-05	1.43714e-05
1.29	-1.5	5.55471e-05	1.25726e-05
1.32	-1.5	5.92653e-05	1.03109e-05
1.35	-1.5	6.18747e-05	7.82754e-06
1.38	-1.5	6.33791e-05	5.38691e-06
1.41	-1.5	6.38329e-05	3.23885e-06
1.44	-1.5	6.33229e-05	1.58366e-06
1.47	-1.5	6.19515e-05	5.46392e-07
1.5	-1.5	5.98239e-05	1.65114e-07
-1.5	-1.47	4.58664e-06	8.90076e-05
-1.47	-1.47	3.74826e-06	9.45201e-05
-1.44	-1.47	2.99451e-06	9.93725e-05
-1.41	-1.47	2.48768e-06	0.000103391
-1.38	-1.47	2.37989e-06	0.000106401
-1.35	-1.47	2.78913e-06	0.000108249
-1.32	-1.47	3.7806e-06	0.000108816
-1.29	-1.47	5.3572e-06	0.00010804
-1.26	-1.47	7.4611e-06	0.000105936
-1.23	-1.47	9.98559e-06	0.000102599
-1.2	-1.47	1.27941e-05	9.82095e-05
-1.17	-1.47	1.57423e-05	9.30213e-05
-1.14	-1.47	1.86987e-05	8.73414e-05
-1.11	-1.47	2.15611e-05	8.15016e-05
-1.08	-1.47	2.42664e-05	7.5826e-05
-1.05	-1.47	2.6794e-05	7.05997e-05
-1.02	-1.47	2.91643e-05	6.60435e-05
-0.99	-1.47	3.14335e-05	6.22953e-05
-0.96	-1.47	3.36858e-05	5.94029e-05
-0.93	-1.47	3.60268e-05	5.73245e-05
-0.9	-1.47	3.85749e-05	5.59377e-05
-0.87	-1.47	4.14556e-05	5.50539e-05
-0.84	-1.47	4.47936e-05	5.44351e-05
-0.81	-1.47	4.87061e-05	5.3814e-05
-0.78	-1.47	5.32947e-05	5.2915e-05
-0.75	-1.47	5.86363e-05	5.14781e-05
-0.72	-1.47	6.47744e-05	4.92856e-05
-0.69	-1.47	7.17105e-05	4.61923e-05
-0.66	-1.47	7.93985e-05	4.21582e-05
-0.63	-1.47	8.77426e-05	3.72808e-05
-0.6	-1.47	9.66013e-05	3.18222e-05
-0.57	-1.47	0.000105796	2.62217e-05
-0.54	-1.47	0.000115127	2.10865e-05
-0.51	-1.47	0.000124387	1.71513e-05
-0.48	-1.47	0.000133383	1.52044e-05
-0.45	-1.47	0.000141947	1.59812e-05
-0.42	-1.47	0.000149945	2.00396e-05
-0.39	-1.47	0.000157277	2.76375e-05
-0.36	-1.47	0.000163868	3.86376e-05
-0.33	-1.47	0.000169655	5.24664e-05
-0.3	-1.47	0.000174564	6.8143e-05
-0.27	-1.47	0.000178492	8.43809e-05
-0.24	-1.47	0.000181295	9.97486e-05
-0.21	-1.47	0.000182772	0.000112859
-0.18	-1.47	0.000182673	0.000122554
-0.15	-1.47	0.000180711	0.000128045
-0.12	-1.47	0.000176588	0.000128997
-0.09	-1.47	0.000170031	0.000125531
-0.06	-1.47	0.000160845	0.00011817
-0.03	-1.47	0.000148963	0.000107732
0	-1.47	0.0001345	9.52092e-05
0.03	-1.47	0.000117792	8.16408e-05
0.06	-1.47	9.94243e-05	6.80057e-05
0.09	-1.47	8.02221e-05	5.51453e-05
0.12	-1.47	6.12054e-05	4.37147e-05
0.15	-1.47	4.35062e-05	3.41631e-05
0.18	-1.47	2.82505e-05	2.67361e-05
0.21	-1.47	1.64232e-05	2.14946e-05
0.24	-1.47	8.73458e-06	1.8343e-05
0.27	-1.47	5.51722e-06	1.70625e-05
0.3	-1.47	6.67216e-06	1.7346e-05
0.33	-1.47	1.16787e-05	1.88307e-05
0.36	-1.47	1.96667e-05	2.11278e-05
0.39	-1.47	2.95375e-05	2.38485e-05
0.42	-1.47	4.01097e-05	2.66263e-05
0.45	-1.47	5.02622e-05	2.91342e-05
0.48	-1.47	5.90516e-05	3.11004e-05
0.51	-1.47	6.57871e-05	3.23193e-05
0.54	-1.47	7.00592e-05	3.26592e-05
0.57	-1.47	7.17282e-05	3.20669e-05
0.6	-1.47	7.08827e-05	3.05658e-05
0.63	-1.47	6.77834e-05	2.82509e-05
0.66	-1.47	6.28044e-05	2.52771e-05
0.69	-1.47	5.63815e-05	2.18443e-05
0.72	-1.47	4.89717e-05	1.81794e-05
0.75	-1.47	4.10266e-05	1.45179e-05
0.78	-1.47	3.29761e-05	1.10862e-05
0.81	-1.47	2.52203e-05	8.08637e-06
0.84	-1.47	1.81255e-05	5.6837e-06
0.87	-1.47	1.20212e-05	3.99835e-06
0.9	-1.47	7.1943e-06	3.09932e-06
0.93	-1.47	3.8806e-06	3.00122e-06
0.96	-1.47	2.25267e-06	3.66316e-06
0.99	-1.47	2.4058e-06	4.98984e-06
1.02	-1.47	4.34458e-06	6.83521e-06
1.05	-1.47	7.97372e-06	9.00949e-06
1.08	-1.47	1.30963e-05	1.12904e-05
1.11	-1.47	1.94224e-05	1.3439e-05
1.14	-1.47	2.65878e-05	1.52208e-05
1.17	-1.47	3.41836e-05	1.64292e-05
1.2	-1.47	4.17902e-05	1.69108e-05
1.23	-1.47	4.90128e-05	1.65872e-05
1.26	-1.47	5.55132e-05	1.54698e-05
1.29	-1.47	6.10309e-05	1.36635e-05
1.32	-1.47	6.53946e-05	1.13562e-05
1.35	-1.47	6.85207e-05	8.79551e-06
1.38	-1.47	7.04026e-05	6.25444e-06
1.41	-1.47	7.10936e-05	3.99251e-06
1.44	-1.47	7.06869e-05	2.21954e-06
1.47	-1.47	6.92967e-05	1.06893e-06
1.5	-1.47	6.70431e-05	5.85189e-07
-1.5	-1.44	3.98353e-06	9.48914e-05
-1.47	-1.44	3.12088e-06	0.000100525
-1.44	-1.44	2.35323e-06	0.000105436
-1.41	-1.44	1.84394e-06	0.000109446
-1.38	-1.44	1.74372e-06	0.000112378
-1.35	-1.44	2.16577e-06	0.000114071
-1.32	-1.44	3.16639e-06	0.000114405
-1.29	-1.44	4.73538e-06	0.000113318
-1.26	-1.44	6.79812e-06	0.00011082
-1.23	-1.44	9.22844e-06	0.000107012
-1.2	-1.44	1.18692e-05	0.000102076
-1.17	-1.44	1.4556e-05	9.62762e-05
-1.14	-1.44	1.71395e-05	8.99291e-05
-1.11	-1.44	1.95035e-05	8.33804e-05
-1.08	-1.44	2.15752e-05	7.697e-05
-1.05	-1.44	2.33305e-05	7.10009e-05
-1.02	-1.44	2.4792e-05	6.57119e-05
-0.99	-1.44	2.60245e-05	6.12597e-05
-0.96	-1.44	2.71283e-05	5.77096e-05
-0.93	-1.44	2.82313e-05	5.50369e-05
-0.9	-1.44	2.94821e-05	5.31347e-05
-0.87	-1.44	3.10425e-05	5.18282e-05
-0.84	-1.44	3.30804e-05	5.08915e-05
-0.81	-1.44	3.57608e-05	5.00668e-05
-0.78	-1.44	3.92357e-05	4.90855e-05
-0.75	-1.44	4.36323e-05	4.76907e-05
-0.72	-1.44	4.904e-05	4.56633e-05
-0.69	-1.44	5.5498e-05	4.28513e-05
-0.66	-1.44	6.29861e-05	3.92015e-05
-0.63	-1.44	7.14195e-05	3.47917e-05
-0.6	-1.44	8.06508e-05	2.98575e-05
-0.57	-1.44	9.04797e-05	2.48061e-05
-0.54	-1.44	0.000100669	2.02085e-05
-0.51	-1.44	0.000110964	1.67625e-05
-0.48	-1.44	0.000121117	1.52214e-05
-0.45	-1.44	0.000130903	1.62919e-05
-0.42	-1.44	0.000140131	2.05126e-05
-0.39	-1.44	0.00014865	2.81336e-05
-0.36	-1.44	0.000156341	3.90221e-05
-0.33	-1.44	0.000163102	5.26208e-05
-0.3	-1.44	0.00016883	6.79734e-05
-0.27	-1.44	0.000173399	8.38232e-05
-0.24	-1.44	0.000176649	9.87686e-05
-0.21	-1.44	0.000178374	0.00011145
-0.18	-1.44	0.000178326	0.000120731
-0.15	-1.44	0.000176229	0.000125839
-0.12	-1.44	0.000171811	0.000126449
-0.09	-1.44	0.000164836	0.00012269
-0.06	-1.44	0.00015516	0.000115091
-0.03	-1.44	0.00014278	0.000104478
0	-1.44	0.000127885	9.18538e-05
0.03	-1.44	0.000110894	7.82691e-05
0.06	-1.44	9.24734e-05	6.47184e-05
0.09	-1.44	7.35217e-05	5.2058e-05
0.12	-1.44	5.5115e-05	4.09565e-05
0.15	-1.44	3.84153e-05	3.18723e-05
0.18	-1.44	2.45462e-05	2.50536e-05
0.21	-1.44	1.44536e-05	2.05557e-05
0.24	-1.44	8.77435e-06	1.82679e-05
0.27	-1.44	7.73885e-06	1.79466e-05
0.3	-1.44	1.11282e-05	1.92507e-05
0.33	-1.44	1.82969e-05	2.17754e-05
0.36	-1.44	2.82591e-05	2.50851e-05
0.39	-1.44	3.98207e-05	2.87423e-05
0.42	-1.44	5.17334e-05	3.23331e-05
0.45	-1.44	6.28412e-05	3.54902e-05
0.48	-1.44	7.21958e-05	3.79104e-05
0.51	-1.44	7.91268e-05	3.93696e-05
0.54	-1.44	8.32631e-05	3.97322e-05
0.57	-1.44	8.45139e-05	3.8955e-05
0.6	-1.44	8.30197e-05	3.70851e-05
0.63	-1.44	7.90915e-05	3.42508e-05
0.66	-1.44	7.31486e-05	3.06475e-05
0.69	-1.44	6.56657e-05	2.65177e-05
0.72	-1.44	5.7133e-05	2.21303e-05
0.75	-1.44	4.80308e-05	1.77583e-05
0.78	-1.44	3.88153e-05	1.36592e-05
0.81	-1.44	2.99123e-05	1.00587e-05
0.84	-1.44	2.17151e-05	7.13815e-06
0.87	-1.44	1.45823e-05	5.02678e-06
0.9	-1.44	8.83193e-06	3.79633e-06
0.93	-1.44	4.73254e-06	3.45914e-06
0.96	-1.44	2.48872e-06	3.96806e-06
0.99	-1.44	2.22436e-06	5.21855e-06
1.02	-1.44	3.96581e-06	7.05314e-06
1.05	-1.44	7.62926e-06	9.26926e-06
1.08	-1.44	1.30162e-05	1.16311e-05
1.11	-1.44	1.98202e-05	1.38863e-05
1.14	-1.44	2.76464e-05	1.57875e-05
1.17	-1.44	3.6042e-05	1.71166e-05
1.2	-1.44	4.4535e-05	1.77106e-05
1.23	-1.44	5.26743e-05	1.74837e-05
1.26	-1.44	6.00663e-05	1.6442e-05
1.29	-1.44	6.64018e-05	1.46873e-05
1.32	-1.44	7.14704e-05	1.24062e-05
1.35	-1.44	7.51616e-05	9.84658e-06
1.38	-1.44	7.74541e-05	7.28245e-06
1.41	-1.44	7.83982e-05	4.97535e-06
1.44	-1.44	7.80936e-05	3.13782e-06
1.47	-1.44	7.6668e-05	1.90662e-06
1.5	-1.44	7.42594e-05	1.33037e-06
-1.5	-1.41	3.90953e-06	9.9597e-05
-1.47	-1.41	2.93996e-06	0.000105335
-1.44	-1.41	2.07099e-06	0.000110294
-1.41	-1.41	1.46768e-06	0.000114285
-1.38	-1.41	1.28057e-06	0.000117125
-1.35	-1.41	1.62005e-06	0.000118648
-1.32	-1.41	2.53639e-06	0.000118727
-1.29	-1.41	4.0099e-06	0.0001173
-1.26	-1.41	5.95316e-06	0.00011438
-1.23	-1.41	8.22455e-06	0.00011007
-1.2	-1.41	1.06499e-05	0.000104566
-1.17	-1.41	1.30475e-05	9.81408e-05
-1.14	-1.41	1.52519e-05	9.11293e-05
-1.11	-1.41	1.71331e-05	8.38945e-05
-1.08	-1.41	1.86084e-05	7.67953e-05
-1.05	-1.41	1.96483e-05	7.0153e-05
-1.02	-1.41	2.02757e-05	6.42238e-05
-0.99	-1.41	2.05618e-05	5.91798e-05
-0.96	-1.41	2.06197e-05	5.51e-05
-0.93	-1.41	2.05974e-05	5.19713e-05
-0.9	-1.41	2.06707e-05	4.96971e-05
-0.87	-1.41	2.10358e-05	4.81112e-05
-0.84	-1.41	2.19008e-05	4.6995e-05
-0.81	-1.41	2.34758e-05	4.60969e-05
-0.78	-1.41	2.59604e-05	4.51522e-05
-0.75	-1.41	2.95279e-05	4.39048e-05
-0.72	-1.41	3.43097e-05	4.21325e-05
-0.69	-1.41	4.03782e-05	3.96746e-05
-0.66	-1.41	4.77341e-05	3.64623e-05
-0.63	-1.41	5.62988e-05	3.25501e-05
-0.6	-1.41	6.59153e-05	2.81423e-05
-0.57	-1.41	7.63583e-05	2.36076e-05
-0.54	-1.41	8.73524e-05	1.94735e-05
-0.51	-1.41	9.85965e-05	1.63929e-05
-0.48	-1.41	0.00010979	1.5077e-05
-0.45	-1.41	0.000120653	1.61996e-05
-0.42	-1.41	0.000130947	2.028e-05
-0.39	-1.41	0.000140474	2.75672e-05
-0.36	-1.41	0.000149075	3.79473e-05
-0.33	-1.41	0.000156619	5.09003e-05
-0.3	-1.41	0.000162976	6.55219e-05
-0.27	-1.41	0.000168007	8.06149e-05
-0.24	-1.41	0.000171542	9.48372e-05
-0.21	-1.41	0.000173375	0.000106881
-0.18	-1.41	0.000173268	0.000115647
-0.15	-1.41	0.000170966	0.000120385
-0.12	-1.41	0.000166227	0.000120778
-0.09	-1.41	0.000158864	0.000116946
-0.06	-1.41	0.000148789	0.000109406
-0.03	-1.41	0.000136067	9.89674e-05
0	-1.41	0.000120962	8.66183e-05
0.03	-1.41	0.000103969	7.34013e-05
0.06	-1.41	8.58233e-05	6.03079e-05
0.09	-1.41	6.74793e-05	4.81978e-05
0.12	-1.41	5.00458e-05	3.77458e-05
0.15	-1.41	3.46884e-05	2.9417e-05
0.18	-1.41	2.25012e-05	2.34631e-05
0.21	-1.41	1.43675e-05	1.99365e-05
0.24	-1.41	1.08336e-05	1.87146e-05
0.27	-1.41	1.20201e-05	1.95316e-05
0.3	-1.41	1.75906e-05	2.20131e-05
0.33	-1.41	2.67876e-05	2.57121e-05
0.36	-1.41	3.85299e-05	3.01434e-05
0.39	-1.41	5.15536e-05	3.48173e-05
0.42	-1.41	6.45702e-05	3.92697e-05
0.45	-1.41	7.64125e-05	4.30894e-05
0.48	-1.41	8.61461e-05	4.59412e-05
0.51	-1.41	9.31327e-05	4.75839e-05
0.54	-1.41	9.70445e-05	4.78819e-05
0.57	-1.41	9.7837e-05	4.68086e-05
0.6	-1.41	9.56957e-05	4.44427e-05
0.63	-1.41	9.09712e-05	4.0955e-05
0.66	-1.41	8.41155e-05	3.65898e-05
0.69	-1.41	7.56295e-05	3.16402e-05
0.72	-1.41	6.60249e-05	2.64221e-05
0.75	-1.41	5.58004e-05	2.12492e-05
0.78	-1.41	4.54305e-05	1.64108e-05
0.81	-1.41	3.53617e-05	1.21551e-05
0.84	-1.41	2.60116e-05	8.67646e-06
0.87	-1.41	1.77681e-05	6.10918e-06
0.9	-1.41	1.09838e-05	4.52354e-06
0.93	-1.41	5.96576e-06	3.92561e-06
0.96	-1.41	2.95869e-06	4.2588e-06
0.99	-1.41	2.12468e-06	5.40726e-06
1.02	-1.41	3.52221e-06	7.20147e-06
1.05	-1.41	7.08892e-06	9.42689e-06
1.08	-1.41	1.26332e-05	1.18365e-05
1.11	-1.41	1.98382e-05	1.41681e-05
1.14	-1.41	2.82809e-05	1.61657e-05
1.17	-1.41	3.74644e-05	1.76044e-05
1.2	-1.41	4.68601e-05	1.83156e-05
1.23	-1.41	5.59541e-05	1.82088e-05
1.26	-1.41	6.42893e-05	1.72859e-05
1.29	-1.41	7.14991e-05	1.5644e-05
1.32	-1.41	7.73258e-05	1.34641e-05
1.35	-1.41	8.16251e-05	1.09879e-05
1.38	-1.41	8.43567e-05	8.4828e-06
1.41	-1.41	8.55655e-05	6.20417e-06
1.44	-1.41	8.53574e-05	4.35998e-06
1.47	-1.41	8.38751e-05	3.08505e-06
1.5	-1.41	8.12777e-05	2.42935e-06
-1.5	-1.38	4.35059e-06	0.000102963
-1.47	-1.38	3.20371e-06	0.000108765
-1.44	-1.38	2.16135e-06	0.000113734
-1.41	-1.38	1.38997e-06	0.000117673
-1.38	-1.38	1.04038e-06	0.000120385
-1.35	-1.38	1.22151e-06	0.000121698
-1.32	-1.38	1.98012e-06	0.000121483
-1.29	-1.38	3.29055e-06	0.000119673
-1.26	-1.38	5.05691e-06	0.00011629
-1.23	-1.38	7.1268e-06	0.000111447
-1.2	-1.38	9.31346e-06	0.000105353
-1.17	-1.38	1.14216e-05	9.8303e-05
-1.14	-1.38	1.32724e-05	9.06517e-05
-1.11	-1.38	1.47236e-05	8.27845e-05
-1.08	-1.38	1.56829e-05	7.50811e-05
-1.05	-1.38	1.61144e-05	6.78807e-05
-1.02	-1.38	1.60397e-05	6.14541e-05
-0.99	-1.38	1.55336e-05	5.59838e-05
-0.96	-1.38	1.47194e-05	5.15564e-05
-0.93	-1.38	1.37618e-05	4.8163e-05
-0.9	-1.38	1.286e-05	4.57099e-05
-0.87	-1.38	1.22402e-05	4.40327e-05
-0.84	-1.38	1.21464e-05	4.29143e-05
-0.81	-1.38	1.28282e-05	4.21041e-05
-0.78	-1.38	1.45263e-05	4.13371e-05
-0.75	-1.38	1.74537e-05	4.03553e-05
-0.72	-1.38	2.17758e-05	3.89309e-05
-0.69	-1.38	2.75905e-05	3.68922e-05
-0.66	-1.38	3.49121e-05	3.4153e-05
-0.63	-1.38	4.36616e-05	3.07423e-05
-0.6	-1.38	5.36678e-05	2.68299e-05
-0.57	-1.38	6.4678e-05	2.27426e-05
-0.54	-1.38	7.63793e-05	1.89603e-05
-0.51	-1.38	8.84269e-05	1.60868e-05
-0.48	-1.38	0.000100473	1.47885e-05
-0.45	-1.38	0.000112195	1.57053e-05
-0.42	-1.38	0.000123311	1.93406e-05
-0.39	-1.38	0.000133588	2.59503e-05
-0.36	-1.38	0.00014284	3.54532e-05
-0.33	-1.38	0.000150911	4.7386e-05
-0.3	-1.38	0.000157658	6.09198e-05
-0.27	-1.38	0.000162933	7.49426e-05
-0.24	-1.38	0.000166564	8.81959e-05
-0.21	-1.38	0.000168353	9.94429e-05
-0.18	-1.38	0.000168077	0.000107636
-0.15	-1.38	0.000165511	0.000112051
-0.12	-1.38	0.00016045	0.000112371
-0.09	-1.38	0.000152758	0.000108697
-0.06	-1.38	0.000142406	0.000101513
-0.03	-1.38	0.000129528	9.15915e-05
0	-1.38	0.000114455	7.98828e-05
0.03	-1.38	9.77469e-05	6.7401e-05
0.06	-1.38	8.01934e-05	5.51192e-05
0.09	-1.38	6.27809e-05	4.38887e-05
0.12	-1.38	4.66262e-05	3.43845e-05
0.15	-1.38	3.28718e-05	2.70759e-05
0.18	-1.38	2.25579e-05	2.22193e-05
0.21	-1.38	1.64865e-05	1.9867e-05
0.24	-1.38	1.51028e-05	1.98878e-05
0.27	-1.38	1.84172e-05	2.19962e-05
0.3	-1.38	2.59865e-05	2.57861e-05
0.33	-1.38	3.69609e-05	3.07671e-05
0.36	-1.38	5.01904e-05	3.64027e-05
0.39	-1.38	6.43706e-05	4.21471e-05
0.42	-1.38	7.82008e-05	4.74824e-05
0.45	-1.38	9.05265e-05	5.19509e-05
0.48	-1.38	0.000100444	5.51847e-05
0.51	-1.38	0.000107357	5.69274e-05
0.54	-1.38	0.000110982	5.70479e-05
0.57	-1.38	0.000111314	5.55441e-05
0.6	-1.38	0.000108575	5.25351e-05
0.63	-1.38	0.00010314	4.82448e-05
0.66	-1.38	9.54788e-05	4.29757e-05
0.69	-1.38	8.6104e-05	3.70791e-05
0.72	-1.38	7.55343e-05	3.09239e-05
0.75	-1.38	6.4275e-05	2.48669e-05
0.78	-1.38	5.28092e-05	1.92293e-05
0.81	-1.38	4.15967e-05	1.42789e-05
0.84	-1.38	3.10756e-05	1.0219e-05
0.87	-1.38	2.16623e-05	7.18368e-06
0.9	-1.38	1.37463e-05	5.23627e-06
0.93	-1.38	7.67875e-06	4.37171e-06
0.96	-1.38	3.75274e-06	4.52006e-06
0.99	-1.38	2.1793e-06	5.55176e-06
1.02	-1.38	3.06093e-06	7.28445e-06
1.05	-1.38	6.36878e-06	9.49261e-06
1.08	-1.38	1.19289e-05	1.19206e-05
1.11	-1.38	1.94227e-05	1.43e-05
1.14	-1.38	2.84039e-05	1.63712e-05
1.17	-1.38	3.83323e-05	1.79074e-05
1.2	-1.38	4.86204e-05	1.87386e-05
1.23	-1.38	5.86852e-05	1.87728e-05
1.26	-1.38	6.79982e-05	1.80086e-05
1.29	-1.38	7.61259e-05	1.65367e-05
1.32	-1.38	8.27547e-05	1.45291e-05
1.35	-1.38	8.76992e-05	1.22149e-05
1.38	-1.38	9.08945e-05	9.84758e-06
1.41	-1.38	9.2377e-05	7.66843e-06
1.44	-1.38	9.22582e-05	5.87386e-06
1.47	-1.38	9.06975e-05	4.59154e-06
1.5	-1.38	8.78778e-05	3.87009e-06
-1.5	-1.35	5.24243e-06	0.000104862
-1.47	-1.35	3.86765e-06	0.000110652
-1.44	-1.35	2.60381e-06	0.000115562
-1.41	-1.35	1.61741e-06	0.00011938
-1.38	-1.35	1.05868e-06	0.000121897
-1.35	-1.35	1.03543e-06	0.000122933
-1.32	-1.35	1.59252e-06	0.000122355
-1.29	-1.35	2.7014e-06	0.000120103
-1.26	-1.35	4.26195e-06	0.000116205
-1.23	-1.35	6.11595e-06	0.000110793
-1.2	-1.35	8.06922e-06	0.000104099
-1.17	-1.35	9.91778e-06	9.64426e-05
-1.14	-1.35	1.14733e-05	8.82059e-05
-1.11	-1.35	1.25841e-05	7.97994e-05
-1.08	-1.35	1.31499e-05	7.16239e-05
-1.05	-1.35	1.3129e-05	6.40341e-05
-1.02	-1.35	1.25401e-05	5.73099e-05
-0.99	-1.35	1.14604e-05	5.16372e-05
-0.96	-1.35	1.00201e-05	4.71005e-05
-0.93	-1.35	8.39673e-06	4.36865e-05
-0.9	-1.35	6.80819e-06	4.12949e-05
-0.87	-1.35	5.50482e-06	3.97549e-05
-0.84	-1.35	4.75898e-06	3.88438e-05
-0.81	-1.35	4.85152e-06	3.83058e-05
-0.78	-1.35	6.05426e-06	3.78718e-05
-0.75	-1.35	8.60878e-06	3.72782e-05
-0.72	-1.35	1.2703e-05	3.62896e-05
-0.69	-1.35	1.84488e-05	3.47221e-05
-0.66	-1.35	2.58631e-05	3.2471e-05
-0.63	-1.35	3.48586e-05	2.95391e-05
-0.6	-1.35	4.5244e-05	2.60616e-05
-0.57	-1.35	5.67381e-05	2.23228e-05
-0.54	-1.35	6.89934e-05	1.87547e-05
-0.51	-1.35	8.16283e-05	1.59118e-05
-0.48	-1.35	9.42595e-05	1.44168e-05
-0.45	-1.35	0.000106532	1.48781e-05
-0.42	-1.35	0.000118137	1.77882e-05
-0.39	-1.35	0.000128822	2.34182e-05
-0.36	-1.35	0.000138386	3.17315e-05
-0.33	-1.35	0.000146664	4.23373e-05
-0.3	-1.35	0.000153507	5.45005e-05
-0.27	-1.35	0.000158769	6.72132e-05
-0.24	-1.35	0.000162284	7.93186e-05
-0.21	-1.35	0.000163867	8.96659e-05
-0.18	-1.35	0.000163318	9.72673e-05
-0.15	-1.35	0.000160443	0.000101427
-0.12	-1.35	0.000155079	0.000101823
-0.09	-1.35	0.00014714	9.8528e-05
-0.06	-1.35	0.000136657	9.19747e-05
-0.03	-1.35	0.000123823	8.28789e-05
0	-1.35	0.000109027	7.21367e-05
0.03	-1.35	9.28795e-05	6.07157e-05
0.06	-1.35	7.62011e-05	4.95564e-05
0.09	-1.35	5.99881e-05	3.94917e-05
0.12	-1.35	4.5339e-05	3.11908e-05
0.15	-1.35	3.33492e-05	2.51258e-05
0.18	-1.35	2.49848e-05	2.15585e-05
0.21	-1.35	2.09537e-05	2.05435e-05
0.24	-1.35	2.15966e-05	2.19444e-05
0.27	-1.35	2.68212e-05	2.54589e-05
0.3	-1.35	3.60944e-05	3.06501e-05
0.33	-1.35	4.84996e-05	3.69843e-05
0.36	-1.35	6.28478e-05	4.38708e-05
0.39	-1.35	7.78249e-05	5.07053e-05
0.42	-1.35	9.21463e-05	5.6912e-05
0.45	-1.35	0.000104692	6.19849e-05
0.48	-1.35	0.000114605	6.55226e-05
0.51	-1.35	0.000121334	6.7256e-05
0.54	-1.35	0.000124639	6.70642e-05
0.57	-1.35	0.000124549	6.49775e-05
0.6	-1.35	0.000121307	6.1166e-05
0.63	-1.35	0.000115298	5.59169e-05
0.66	-1.35	0.000106993	4.96013e-05
0.69	-1.35	9.68991e-05	4.26368e-05
0.72	-1.35	8.55268e-05	3.54499e-05
0.75	-1.35	7.33741e-05	2.84426e-05
0.78	-1.35	6.09213e-05	2.19665e-05
0.81	-1.35	4.86329e-05	1.63052e-05
0.84	-1.35	3.69613e-05	1.16653e-05
0.87	-1.35	2.63488e-05	8.17369e-06
0.9	-1.35	1.72228e-05	5.88049e-06
0.93	-1.35	9.98281e-06	4.76366e-06
0.96	-1.35	4.97868e-06	4.73556e-06
0.99	-1.35	2.48129e-06	5.65026e-06
1.02	-1.35	2.65032e-06	7.31185e-06
1.05	-1.35	5.50443e-06	9.48491e-06
1.08	-1.35	1.09008e-05	1.1908e-05
1.11	-1.35	1.85298e-05	1.43106e-05
1.14	-1.35	2.793e-05	1.64341e-05
1.17	-1.35	3.85216e-05	1.80548e-05
1.2	-1.35	4.96568e-05	1.90058e-05
1.23	-1.35	6.06789e-05	1.91966e-05
1.26	-1.35	7.09804e-05	1.86233e-05
1.29	-1.35	8.00517e-05	1.73696e-05
1.32	-1.35	8.75142e-05	1.55945e-05
1.35	-1.35	9.31331e-05	1.35095e-05
1.38	-1.35	9.68129e-05	1.13472e-05
1.41	-1.35	9.8578e-05	9.32841e-06
1.44	-1.35	9.85441e-05	7.63178e-06
1.47	-1.35	9.68882e-05	6.3733e-06
1.5	-1.35	9.38199e-05	5.59786e-06
-1.5	-1.32	6.4737e-06	0.000105202
-1.47	-1.32	4.84574e-06	0.000110866
-1.44	-1.32	3.34255e-06	0.000115608
-1.41	-1.32	2.12801e-06	0.000119197
-1.38	-1.32	1.34963e-06	0.000121414
-1.35	-1.32	1.113e-06	0.000122073
-1.32	-1.32	1.46158e-06	0.00012104
-1.29	-1.32	2.36612e-06	0.000118264
-1.26	-1.32	3.72601e-06	0.000113793
-1.23	-1.32	5.38225e-06	0.000107781
-1.2	-1.32	7.13892e-06	0.00010049
-1.17	-1.32	8.78907e-06	9.22745e-05
-1.14	-1.32	1.01402e-05	8.35464e-05
-1.11	-1.32	1.10358e-05	7.47429e-05
-1.08	-1.32	1.13704e-05	6.62838e-05
-1.05	-1.32	1.10984e-05	5.85338e-05
-1.02	-1.32	1.02366e-05	5.17735e-05
-0.99	-1.32	8.86283e-06	4.61813e-05
-0.96	-1.32	7.11201e-06	4.18289e-05
-0.93	-1.32	5.17043e-06	3.86864e-05
-0.9	-1.32	3.26889e-06	3.66365e-05
-0.87	-1.32	1.67403e-06	3.54927e-05
-0.84	-1.32	6.76852e-07	3.50189e-05
-0.81	-1.32	5.77245e-07	3.4949e-05
-0.78	-1.32	1.66423e-06	3.5005e-05
-0.75	-1.32	4.19223e-06	3.49159e-05
-0.72	-1.32	8.35549e-06	3.44372e-05
-0.69	-1.32	1.42636e-05	3.33729e-05
-0.66	-1.32	2.19229e-05	3.1601e-05
-0.63	-1.32	3.12264e-05	2.90996e-05
-0.6	-1.32	4.19575e-05	2.59718e-05
-0.57	-1.32	5.38062e-05	2.2462e-05
-0.54	-1.32	6.63964e-05	1.89574e-05
-0.51	-1.32	7.93209e-05	1.5967e-05
-0.48	-1.32	9.21769e-05	1.40734e-05
-0.45	-1.32	0.000104596	1.38584e-05
-0.42	-1.32	0.000116264	1.58092e-05
-0.39	-1.32	0.000126927	2.02195e-05
-0.36	-1.32	0.000136387	2.71064e-05
-0.33	-1.32	0.000144484	3.61624e-05
-0.3	-1.32	0.00015108	4.67579e-05
-0.27	-1.32	0.000156036	5.80017e-05
-0.24	-1.32	0.000159201	6.88501e-05
-0.21	-1.32	0.00016041	7.82473e-05
-0.18	-1.32	0.000159487	8.52704e-05
-0.15	-1.32	0.000156271	8.92527e-05
-0.12	-1.32	0.00015064	8.98638e-05
-0.09	-1.32	0.000142554	8.7137e-05
-0.06	-1.32	0.000132096	8.14441e-05
-0.03	-1.32	0.000119507	7.34297e-05
0	-1.32	0.000105221	6.39198e-05
0.03	-1.32	8.98764e-05	5.38222e-05
0.06	-1.32	7.43042e-05	4.40331e-05
0.09	-1.32	5.94861e-05	3.5359e-05
0.12	-1.32	4.64783e-05	2.84582e-05
0.15	-1.32	3.63086e-05	2.38032e-05
0.18	-1.32	2.98547e-05	2.16618e-05
0.21	-1.32	2.77241e-05	2.20936e-05
0.24	-1.32	3.01571e-05	2.49601e-05
0.27	-1.32	3.69717e-05	2.99442e-05
0.3	-1.32	4.75679e-05	3.65804e-05
0.33	-1.32	6.09901e-05	4.42912e-05
0.36	-1.32	7.60419e-05	5.24307e-05
0.39	-1.32	9.14297e-05	6.03331e-05
0.42	-1.32	0.000105911	6.73626e-05
0.45	-1.32	0.000118419	7.29624e-05
0.48	-1.32	0.000128153	7.66982e-05
0.51	-1.32	0.000134615	7.82913e-05
0.54	-1.32	0.0001376	7.76369e-05
0.57	-1.32	0.000137163	7.48065e-05
0.6	-1.32	0.000133553	7.00318e-05
0.63	-1.32	0.00012715	6.36739e-05
0.66	-1.32	0.000118409	5.61823e-05
0.69	-1.32	0.000107814	4.80482e-05
0.72	-1.32	9.58523e-05	3.976e-05
0.75	-1.32	8.29992e-05	3.17652e-05
0.78	-1.32	6.97193e-05	2.44429e-05
0.81	-1.32	5.64708e-05	1.80869e-05
0.84	-1.32	4.37124e-05	1.28997e-05
0.87	-1.32	3.19075e-05	8.99354e-06
0.9	-1.32	2.15198e-05	6.39766e-06
0.93	-1.32	1.30003e-05	5.06675e-06
0.96	-1.32	6.76209e-06	4.89092e-06
0.99	-1.32	3.14677e-06	5.70524e-06
1.02	-1.32	2.38496e-06	7.29972e-06
1.05	-1.32	4.55836e-06	9.43041e-06
1.08	-1.32	9.57083e-06	1.18329e-05
1.11	-1.32	1.71362e-05	1.4239e-05
1.14	-1.32	2.67882e-05	1.63959e-05
1.17	-1.32	3.79139e-05	1.80874e-05
1.2	-1.32	4.98074e-05	1.9154e-05
1.23	-1.32	6.17352e-05	1.95092e-05
1.26	-1.32	7.30044e-05	1.91482e-05
1.29	-1.32	8.30211e-05	1.81463e-05
1.32	-1.32	9.13321e-05	1.66471e-05
1.35	-1.32	9.7645e-05	1.48401e-05
1.38	-1.32	0.000101827	1.29323e-05
1.41	-1.32	0.000103885	1.11184e-05
1.44	-1.32	0.000103939	9.55469e-06
1.47	-1.32	0.000102182	8.34222e-06
1.5	-1.32	9.88532e-05	7.52031e-06
-1.5	-1.29	7.89549e-06	0.000103933
-1.47	-1.29	6.01754e-06	0.000109319
-1.44	-1.29	4.2906e-06	0.000113741
-1.41	-1.29	2.87209e-06	0.000116955
-1.38	-1.29	1.90327e-06	0.000118732
-1.35	-1.29	1.48507e-06	0.000118882
-1.32	-1.29	1.65867e-06	0.000117279
-1.29	-1.29	2.3952e-06	0.000113889
-1.26	-1.29	3.59663e-06	0.000108783
-1.23	-1.29	5.10782e-06	0.000102153
-1.2	-1.29	6.73706e-06	9.42984e-05
-1.17	-1.29	8.28095e-06	8.561e-05
-1.14	-1.29	9.54933e-06	7.65353e-05
-1.11	-1.29	1.03866e-05	6.75362e-05
-1.08	-1.29	1.06873e-05	5.90458e-05
-1.05	-1.29	1.04052e-05	5.14294e-05
-1.02	-1.29	9.55718e-06	4.49561e-05
-0.99	-1.29	8.2221e-06	3.97835e-05
-0.96	-1.29	6.5377e-06	3.5956e-05
-0.93	-1.29	4.69496e-06	3.34141e-05
-0.9	-1.29	2.93092e-06	3.20121e-05
-0.87	-1.29	1.51909e-06	3.15382e-05
-0.84	-1.29	7.56493e-07	3.17363e-05
-0.81	-1.29	9.46451e-07	3.23247e-05
-0.78	-1.29	2.37679e-06	3.30147e-05
-0.75	-1.29	5.29444e-06	3.35266e-05
-0.72	-1.29	9.87875e-06	3.36078e-05
-0.69	-1.29	1.62172e-05	3.30524e-05
-0.66	-1.29	2.42877e-05	3.1724e-05
-0.63	-1.29	3.39519e-05	2.95806e-05
-0.6	-1.29	4.4962e-05	2.66979e-05
-0.57	-1.29	5.69808e-05	2.3286e-05
-0.54	-1.29	6.96132e-05	1.96933e-05
-0.51	-1.29	8.2443e-05	1.63891e-05
-0.48	-1.29	9.50695e-05	1.3922e-05
-0.45	-1.29	0.000107136	1.28529e-05
-0.42	-1.29	0.000118348	1.3669e-05
-0.39	-1.29	0.000128474	1.66921e-05
-0.36	-1.29	0.000137343	2.19983e-05
-0.33	-1.29	0.000144817	2.93688e-05
-0.3	-1.29	0.000150779	3.82853e-05
-0.27	-1.29	0.000155111	4.79789e-05
-0.24	-1.29	0.000157683	5.75239e-05
-0.21	-1.29	0.000158348	6.59635e-05
-0.18	-1.29	0.000156958	7.24422e-05
-0.15	-1.29	0.000153381	7.63219e-05
-0.12	-1.29	0.000147531	7.72614e-05
-0.09	-1.29	0.000139408	7.5249e-05
-0.06	-1.29	0.000129131	7.05874e-05
-0.03	-1.29	0.000116977	6.38406e-05
0	-1.29	0.000103405	5.57541e-05
0.03	-1.29	8.90606e-05	4.7166e-05
0.06	-1.29	7.47622e-05	3.89193e-05
0.09	-1.29	6.14536e-05	3.1787e-05
0.12	-1.29	5.01291e-05	2.64118e-05
0.15	-1.29	4.17334e-05	2.3265e-05
0.18	-1.29	3.70475e-05	2.26204e-05
0.21	-1.29	3.6579e-05	2.45444e-05
0.24	-1.29	4.04772e-05	2.88985e-05
0.27	-1.29	4.84895e-05	3.53543e-05
0.3	-1.29	5.99736e-05	4.34193e-05
0.33	-1.29	7.39648e-05	5.24732e-05
0.36	-1.29	8.9289e-05	6.18147e-05
0.39	-1.29	0.000104701	7.07152e-05
0.42	-1.29	0.000119021	7.84774e-05
0.45	-1.29	0.000131254	8.44934e-05
0.48	-1.29	0.000140663	8.82973e-05
0.51	-1.29	0.0001468	8.9604e-05
0.54	-1.29	0.000149494	8.83318e-05
0.57	-1.29	0.000148814	8.46019e-05
0.6	-1.29	0.000145002	7.87173e-05
0.63	-1.29	0.000138419	7.11237e-05
0.66	-1.29	0.000129485	6.23572e-05
0.69	-1.29	0.000118647	5.29883e-05
0.72	-1.29	0.000106351	4.35695e-05
0.75	-1.29	9.30362e-05	3.45924e-05
0.78	-1.29	7.91368e-05	2.64588e-05
0.81	-1.29	6.50922e-05	1.94655e-05
0.84	-1.29	5.13573e-05	1.38022e-05
0.87	-1.29	3.84084e-05	9.55782e-06
0.9	-1.29	2.67419e-05	6.73256e-06
0.93	-1.29	1.686e-05	5.25152e-06
0.96	-1.29	9.24397e-06	4.97808e-06
0.99	-1.29	4.31549e-06	5.72615e-06
1.02	-1.29	2.38956e-06	7.27153e-06
1.05	-1.29	3.6273e-06	9.36354e-06
1.08	-1.29	7.99685e-06	1.17381e-05
1.11	-1.29	1.52522e-05	1.41333e-05
1.14	-1.29	2.49366e-05	1.63066e-05
1.17	-1.29	3.64142e-05	1.8054e-05
1.2	-1.29	4.89256e-05	1.92267e-05
1.23	-1.29	6.16611e-05	1.97449e-05
1.26	-1.29	7.38381e-05	1.96035e-05
1.29	-1.29	8.4771e-05	1.88692e-05
1.32	-1.29	9.39238e-05	1.76684e-05
1.35	-1.29	0.000100938	1.61657e-05
1.38	-1.29	0.000105635	1.45391e-05
1.41	-1.29	0.000108003	1.29538e-05
1.44	-1.29	0.000108157	1.15412e-05
1.47	-1.29	0.00010631	1.03852e-05
1.5	-1.29	0.000102729	9.51865e-06
-1.5	-1.26	9.33597e-06	0.000101058
-1.47	-1.26	7.24061e-06	0.000105977
-1.44	-1.26	5.33948e-06	0.000109895
-1.41	-1.26	3.77862e-06	0.000112556
-1.38	-1.26	2.68836e-06	0.000113724
-1.35	-1.26	2.16124e-06	0.000113214
-1.32	-1.26	2.23403e-06	0.000110915
-1.29	-1.26	2.8781e-06	0.000106818
-1.26	-1.26	4.00007e-06	0.000101035
-1.23	-1.26	5.45283e-06	9.37967e-05
-1.2	-1.26	7.05465e-06	8.54513e-05
-1.17	-1.26	8.61254e-06	7.64314e-05
-1.14	-1.26	9.946e-06	6.72177e-05
-1.11	-1.26	1.09075e-05	5.82917e-05
-1.08	-1.26	1.1398e-05	5.00898e-05
-1.05	-1.26	1.13759e-05	4.29645e-05
-1.02	-1.26	1.08614e-05	3.71573e-05
-0.99	-1.26	9.93601e-06	3.27881e-05
-0.96	-1.26	8.73931e-06	2.98581e-05
-0.93	-1.26	7.46305e-06	2.82646e-05
-0.9	-1.26	6.34326e-06	2.78217e-05
-0.87	-1.26	5.64934e-06	2.82846e-05
-0.84	-1.26	5.66941e-06	2.93715e-05
-0.81	-1.26	6.69132e-06	3.07834e-05
-0.78	-1.26	8.97943e-06	3.22201e-05
-0.75	-1.26	1.27486e-05	3.33953e-05
-0.72	-1.26	1.8138e-05	3.40516e-05
-0.69	-1.26	2.51894e-05	3.39775e-05
-0.66	-1.26	3.38326e-05	3.3028e-05
-0.63	-1.26	4.38848e-05	3.11473e-05
-0.6	-1.26	5.50616e-05	2.83907e-05
-0.57	-1.26	6.70035e-05	2.49418e-05
-0.54	-1.26	7.93096e-05	2.11175e-05
-0.51	-1.26	9.15764e-05	1.73547e-05
-0.48	-1.26	0.000103433	1.41745e-05
-0.45	-1.26	0.000114564	1.21223e-05
-0.42	-1.26	0.000124724	1.16897e-05
-0.39	-1.26	0.000133737	1.32292e-05
-0.36	-1.26	0.000141475	1.68776e-05
-0.33	-1.26	0.000147847	2.25052e-05
-0.3	-1.26	0.00015277	2.97053e-05
-0.27	-1.26	0.000156152	3.78308e-05
-0.24	-1.26	0.000157887	4.60741e-05
-0.21	-1.26	0.000157852	5.35774e-05
-0.18	-1.26	0.000155917	5.95523e-05
-0.15	-1.26	0.000151977	6.3389e-05
-0.12	-1.26	0.00014597	6.47341e-05
-0.09	-1.26	0.000137922	6.35286e-05
-0.06	-1.26	0.000127978	6.00023e-05
-0.03	-1.26	0.00011643	5.46333e-05
0	-1.26	0.000103741	4.80805e-05
0.03	-1.26	9.05426e-05	4.11054e-05
0.06	-1.26	7.76192e-05	3.44917e-05
0.09	-1.26	6.58571e-05	2.8973e-05
0.12	-1.26	5.6173e-05	2.51727e-05
0.15	-1.26	4.94185e-05	2.3558e-05
0.18	-1.26	4.62758e-05	2.44084e-05
0.21	-1.26	4.7159e-05	2.77981e-05
0.24	-1.26	5.21409e-05	3.35915e-05
0.27	-1.26	6.09193e-05	4.14513e-05
0.3	-1.26	7.28362e-05	5.0861e-05
0.33	-1.26	8.69455e-05	6.116e-05
0.36	-1.26	0.000102123	7.15931e-05
0.39	-1.26	0.000117194	8.13697e-05
0.42	-1.26	0.000131062	8.9732e-05
0.45	-1.26	0.000142814	9.60223e-05
0.48	-1.26	0.000151779	9.97455e-05
0.51	-1.26	0.000157562	0.000100615
0.54	-1.26	0.000160019	9.85788e-05
0.57	-1.26	0.000159221	9.38152e-05
0.6	-1.26	0.000155393	8.6708e-05
0.63	-1.26	0.00014886	7.77949e-05
0.66	-1.26	0.000139999	6.77048e-05
0.69	-1.26	0.000129201	5.70908e-05
0.72	-1.26	0.000116857	4.65689e-05
0.75	-1.26	0.000103356	3.66708e-05
0.78	-1.26	8.90861e-05	2.7814e-05
0.81	-1.26	7.44552e-05	2.02894e-05
0.84	-1.26	5.9901e-05	1.42642e-05
0.87	-1.26	4.59029e-05	9.79467e-06
0.9	-1.26	3.29821e-05	6.84405e-06
0.93	-1.26	2.1689e-05	5.30183e-06
0.96	-1.26	1.25748e-05	5.00101e-06
0.99	-1.26	6.14802e-06	5.7329e-06
1.02	-1.26	2.82016e-06	7.25976e-06
1.05	-1.26	2.84786e-06	9.32648e-06
1.08	-1.26	6.28224e-06	1.16728e-05
1.11	-1.26	1.29365e-05	1.40472e-05
1.14	-1.26	2.23813e-05	1.62217e-05
1.17	-1.26	3.39713e-05	1.80079e-05
1.2	-1.26	4.69034e-05	1.92711e-05
1.23	-1.26	6.0295e-05	1.99399e-05
1.26	-1.26	7.3273e-05	2.00101e-05
1.29	-1.26	8.50554e-05	1.95398e-05
1.32	-1.26	9.50162e-05	1.86368e-05
1.35	-1.26	0.000102722	1.744e-05
1.38	-1.26	0.000107945	1.60967e-05
1.41	-1.26	0.00011064	1.47416e-05
1.44	-1.26	0.000110923	1.348e-05
1.47	-1.26	0.000109017	1.23782e-05
1.5	-1.26	0.00010522	1.14623e-05
-1.5	-1.23	1.06182e-05	9.66386e-05
-1.47	-1.23	8.36667e-06	0.000100884
-1.44	-1.23	6.37304e-06	0.000104092
-1.41	-1.23	4.76642e-06	0.000106002
-1.38	-1.23	3.66063e-06	0.000106381
-1.35	-1.23	3.13499e-06	0.000105056
-1.32	-1.23	3.21857e-06	0.000101943
-1.29	-1.23	3.88172e-06	9.70713e-05
-1.26	-1.23	5.03671e-06	9.05996e-05
-1.23	-1.23	6.54776e-06	8.2814e-05
-1.2	-1.23	8.24839e-06	7.41123e-05
-1.17	-1.23	9.96279e-06	6.49707e-05
-1.14	-1.23	1.15277e-05	5.58981e-05
-1.11	-1.23	1.28117e-05	4.73856e-05
-1.08	-1.23	1.37292e-05	3.98579e-05
-1.05	-1.23	1.42498e-05	3.36361e-05
-1.02	-1.23	1.44018e-05	2.89151e-05
-0.99	-1.23	1.42717e-05	2.5758e-05
-0.96	-1.23	1.40005e-05	2.41064e-05
-0.93	-1.23	1.37771e-05	2.38006e-05
-0.9	-1.23	1.3829e-05	2.46056e-05
-0.87	-1.23	1.44095e-05	2.62378e-05
-0.84	-1.23	1.5781e-05	2.83879e-05
-0.81	-1.23	1.81947e-05	3.07401e-05
-0.78	-1.23	2.18668e-05	3.29863e-05
-0.75	-1.23	2.69524e-05	3.48382e-05
-0.72	-1.23	3.35232e-05	3.60396e-05
-0.69	-1.23	4.15494e-05	3.63805e-05
-0.66	-1.23	5.08928e-05	3.57149e-05
-0.63	-1.23	6.13129e-05	3.39808e-05
-0.6	-1.23	7.24864e-05	3.12217e-05
-0.57	-1.23	8.40383e-05	2.76027e-05
-0.54	-1.23	9.55802e-05	2.34171e-05
-0.51	-1.23	0.000106747	1.90768e-05
-0.48	-1.23	0.000117229	1.50808e-05
-0.45	-1.23	0.000126788	1.19635e-05
-0.42	-1.23	0.000135262	1.0223e-05
-0.39	-1.23	0.000142553	1.02427e-05
-0.36	-1.23	0.000148611	1.22181e-05
-0.33	-1.23	0.000153402	1.61054e-05
-0.3	-1.23	0.000156889	2.16049e-05
-0.27	-1.23	0.000159017	2.81872e-05
-0.24	-1.23	0.000159702	3.51588e-05
-0.21	-1.23	0.000158838	4.17579e-05
-0.18	-1.23	0.000156313	4.7262e-05
-0.15	-1.23	0.000152032	5.1089e-05
-0.12	-1.23	0.000145948	5.28738e-05
-0.09	-1.23	0.000138098	5.25099e-05
-0.06	-1.23	0.000128633	5.01541e-05
-0.03	-1.23	0.000117841	4.61969e-05
0	-1.23	0.000106169	4.12081e-05
0.03	-1.23	9.42157e-05	3.58686e-05
0.06	-1.23	8.27102e-05	3.08981e-05
0.09	-1.23	7.24666e-05	2.69865e-05
0.12	-1.23	6.4313e-05	2.47336e-05
0.15	-1.23	5.90039e-05	2.45998e-05
0.18	-1.23	5.71259e-05	2.68693e-05
0.21	-1.23	5.90102e-05	3.16245e-05
0.24	-1.23	6.46703e-05	3.87345e-05
0.27	-1.23	7.37774e-05	4.78568e-05
0.3	-1.23	8.56825e-05	5.84549e-05
0.33	-1.23	9.9484e-05	6.98324e-05
0.36	-1.23	0.00011413	8.1184e-05
0.39	-1.23	0.000128536	9.16616e-05
0.42	-1.23	0.000141702	0.00010045
0.45	-1.23	0.000152801	0.000106847
0.48	-1.23	0.000161238	0.000110331
0.51	-1.23	0.000166661	0.000110621
0.54	-1.23	0.000168949	0.000107699
0.57	-1.23	0.000168167	0.000101809
0.6	-1.23	0.000164515	9.34212e-05
0.63	-1.23	0.000158271	8.31693e-05
0.66	-1.23	0.000149753	7.17779e-05
0.69	-1.23	0.000139289	5.99816e-05
0.72	-1.23	0.000127201	4.84559e-05
0.75	-1.23	0.000113813	3.77655e-05
0.78	-1.23	9.94549e-05	2.83344e-05
0.81	-1.23	8.44871e-05	2.0437e-05
0.84	-1.23	6.93166e-05	1.42081e-05
0.87	-1.23	5.44124e-05	9.66186e-06
0.9	-1.23	4.03101e-05	6.71762e-06
0.93	-1.23	2.7601e-05	5.22435e-06
0.96	-1.23	1.69041e-05	4.98226e-06
0.99	-1.23	8.81831e-06	5.75992e-06
1.02	-1.23	3.86074e-06	7.30774e-06
1.05	-1.23	2.39818e-06	9.3692e-06
1.08	-1.23	4.58331e-06	1.16917e-05
1.11	-1.23	1.03093e-05	1.40379e-05
1.14	-1.23	1.91942e-05	1.61982e-05
1.17	-1.23	3.06015e-05	1.80033e-05
1.2	-1.23	4.36976e-05	1.93344e-05
1.23	-1.23	5.75359e-05	2.01305e-05
1.26	-1.23	7.11556e-05	2.03888e-05
1.29	-1.23	8.36773e-05	2.0159e-05
1.32	-1.23	9.43798e-05	1.95309e-05
1.35	-1.23	0.000102749	1.86175e-05
1.38	-1.23	0.000108496	1.75358e-05
1.41	-1.23	0.000111545	1.63908e-05
1.44	-1.23	0.000111996	1.52624e-05
1.47	-1.23	0.000110086	1.42002e-05
1.5	-1.23	0.000106137	1.32247e-05
-1.5	-1.2	1.15792e-05	9.08071e-05
-1.47	-1.2	9.25952e-06	9.41671e-05
-1.44	-1.2	7.28421e-06	9.64618e-05
-1.41	-1.2	5.75927e-06	9.743e-05
-1.38	-1.2	4.77582e-06	9.68517e-05
-1.35	-1.2	4.39434e-06	9.45799e-05
-1.32	-1.2	4.63197e-06	9.057e-05
-1.29	-1.2	5.45564e-06	8.49026e-05
-1.26	-1.2	6.78318e-06	7.77946e-05
-1.23	-1.2	8.49237e-06	6.95924e-05
-1.2	-1.2	1.04363e-05	6.07474e-05
-1.17	-1.2	1.24625e-05	5.17747e-05
-1.14	-1.2	1.44324e-05	4.32015e-05
-1.11	-1.2	1.6238e-05	3.55117e-05
-1.08	-1.2	1.78152e-05	2.90986e-05
-1.05	-1.2	1.91512e-05	2.42295e-05
-1.02	-1.2	2.02877e-05	2.10309e-05
-0.99	-1.2	2.13192e-05	1.94898e-05
-0.96	-1.2	2.23881e-05	1.94725e-05
-0.93	-1.2	2.36771e-05	2.07517e-05
-0.9	-1.2	2.53971e-05	2.30375e-05
-0.87	-1.2	2.77729e-05	2.60061e-05
-0.84	-1.2	3.10243e-05	2.93233e-05
-0.81	-1.2	3.5344e-05	3.26617e-05
-0.78	-1.2	4.08741e-05	3.57121e-05
-0.75	-1.2	4.76831e-05	3.81925e-05
-0.72	-1.2	5.57473e-05	3.98564e-05
-0.69	-1.2	6.49412e-05	4.0504e-05
-0.66	-1.2	7.50402e-05	3.99967e-05
-0.63	-1.2	8.57362e-05	3.82756e-05
-0.6	-1.2	9.66672e-05	3.538e-05
-0.57	-1.2	0.000107455	3.14642e-05
-0.54	-1.2	0.000117743	2.68048e-05
-0.51	-1.2	0.000127236	2.1794e-05
-0.48	-1.2	0.000135718	1.69133e-05
-0.45	-1.2	0.000143063	1.26879e-05
-0.42	-1.2	0.000149225	9.62257e-06
-0.39	-1.2	0.000154217	8.12911e-06
-0.36	-1.2	0.000158082	8.45729e-06
-0.33	-1.2	0.000160864	1.0643e-05
-0.3	-1.2	0.00016258	1.44866e-05
-0.27	-1.2	0.000163209	1.95694e-05
-0.24	-1.2	0.000162691	2.53058e-05
-0.21	-1.2	0.000160929	3.1026e-05
-0.18	-1.2	0.000157816	3.60712e-05
-0.15	-1.2	0.000153258	3.98871e-05
-0.12	-1.2	0.000147207	4.20981e-05
-0.09	-1.2	0.000139694	4.25529e-05
-0.06	-1.2	0.000130855	4.13372e-05
-0.03	-1.2	0.000120959	3.87552e-05
0	-1.2	0.000110415	3.52871e-05
0.03	-1.2	9.97704e-05	3.15317e-05
0.06	-1.2	8.96848e-05	2.81413e-05
0.09	-1.2	8.08881e-05	2.5758e-05
0.12	-1.2	7.4114e-05	2.49539e-05
0.15	-1.2	7.00207e-05	2.61795e-05
0.18	-1.2	6.91064e-05	2.97213e-05
0.21	-1.2	7.16332e-05	3.56701e-05
0.24	-1.2	7.75742e-05	4.39018e-05
0.27	-1.2	8.65955e-05	5.40725e-05
0.3	-1.2	9.80806e-05	6.56314e-05
0.33	-1.2	0.000111194	7.78529e-05
0.36	-1.2	0.000124974	8.98895e-05
0.39	-1.2	0.000138441	0.000100843
0.42	-1.2	0.0001507	0.000109849
0.45	-1.2	0.000161017	0.000116165
0.48	-1.2	0.000168865	0.000119255
0.51	-1.2	0.00017394	0.000118845
0.54	-1.2	0.000176136	0.00011496
0.57	-1.2	0.000175505	0.000107913
0.6	-1.2	0.000172213	9.82599e-05
0.63	-1.2	0.000166486	8.67344e-05
0.66	-1.2	0.000158575	7.41524e-05
0.69	-1.2	0.000148734	6.13242e-05
0.72	-1.2	0.000137209	4.89766e-05
0.75	-1.2	0.000124244	3.76965e-05
0.78	-1.2	0.000110101	2.7903e-05
0.81	-1.2	9.50774e-05	1.98431e-05
0.84	-1.2	7.95342e-05	1.36085e-05
0.87	-1.2	6.39153e-05	9.1637e-06
0.9	-1.2	4.87568e-05	6.3783e-06
0.93	-1.2	3.46803e-05	5.05787e-06
0.96	-1.2	2.23654e-05	4.9693e-06
0.99	-1.2	1.25006e-05	5.85996e-06
1.02	-1.2	5.71376e-06	7.47139e-06
1.05	-1.2	2.49337e-06	9.54949e-06
1.08	-1.2	3.11063e-06	1.18533e-05
1.11	-1.2	7.55934e-06	1.41637e-05
1.14	-1.2	1.55272e-05	1.62927e-05
1.17	-1.2	2.64079e-05	1.80923e-05
1.2	-1.2	3.93556e-05	1.94616e-05
1.23	-1.2	5.33731e-05	2.03507e-05
1.26	-1.2	6.74203e-05	2.07591e-05
1.29	-1.2	8.05229e-05	2.07287e-05
1.32	-1.2	9.1863e-05	2.03323e-05
1.35	-1.2	0.000100841	1.96583e-05
1.38	-1.2	0.000107102	1.87959e-05
1.41	-1.2	0.000110527	1.78221e-05
1.44	-1.2	0.0001112	1.67941e-05
1.47	-1.2	0.00010936	1.5747e-05
1.5	-1.2	0.00010535	1.46965e-05
-1.5	-1.17	1.20876e-05	8.37711e-05
-1.47	-1.17	9.81304e-06	8.60586e-05
-1.44	-1.17	7.99266e-06	8.72616e-05
-1.41	-1.17	6.70303e-06	8.71308e-05
-1.38	-1.17	6.00589e-06	8.54716e-05
-1.35	-1.17	5.93673e-06	8.21764e-05
-1.32	-1.17	6.49563e-06	7.72534e-05
-1.29	-1.17	7.6428e-06	7.08471e-05
-1.26	-1.17	9.30035e-06	6.32415e-05
-1.23	-1.17	1.13606e-05	5.48466e-05
-1.2	-1.17	1.36992e-05	4.61642e-05
-1.17	-1.17	1.6192e-05	3.77381e-05
-1.14	-1.17	1.8731e-05	3.00964e-05
-1.11	-1.17	2.12389e-05	2.36944e-05
-1.08	-1.17	2.36798e-05	1.88687e-05
-1.05	-1.17	2.60646e-05	1.58085e-05
-1.02	-1.17	2.84531e-05	1.45491e-05
-0.99	-1.17	3.09503e-05	1.49838e-05
-0.96	-1.17	3.37002e-05	1.68916e-05
-0.93	-1.17	3.68754e-05	1.99718e-05
-0.9	-1.17	4.06631e-05	2.38793e-05
-0.87	-1.17	4.52477e-05	2.82546e-05
-0.84	-1.17	5.07899e-05	3.27466e-05
-0.81	-1.17	5.74039e-05	3.70259e-05
-0.78	-1.17	6.5135e-05	4.07933e-05
-0.75	-1.17	7.39403e-05	4.37839e-05
-0.72	-1.17	8.3678e-05	4.57714e-05
-0.69	-1.17	9.41075e-05	4.65758e-05
-0.66	-1.17	0.000104904	4.60752e-05
-0.63	-1.17	0.000115689	4.42206e-05
-0.6	-1.17	0.000126065	4.10545e-05
-0.57	-1.17	0.000135665	3.6726e-05
-0.54	-1.17	0.000144192	3.14995e-05
-0.51	-1.17	0.000151447	2.57504e-05
-0.48	-1.17	0.000157341	1.99445e-05
-0.45	-1.17	0.000161892	1.45973e-05
-0.42	-1.17	0.000165201	1.02179e-05
-0.39	-1.17	0.000167412	7.24221e-06
-0.36	-1.17	0.000168682	5.96802e-06
-0.33	-1.17	0.000169138	6.50334e-06
-0.3	-1.17	0.000168856	8.74046e-06
-0.27	-1.17	0.000167851	1.23632e-05
-0.24	-1.17	0.000166074	1.68877e-05
-0.21	-1.17	0.000163433	2.17315e-05
-0.18	-1.17	0.000159811	2.62977e-05
-0.15	-1.17	0.000155101	3.00602e-05
-0.12	-1.17	0.000149238	3.26356e-05
-0.09	-1.17	0.00014223	3.38316e-05
-0.06	-1.17	0.000134183	3.36664e-05
-0.03	-1.17	0.000125325	3.23609e-05
0	-1.17	0.000116012	3.03072e-05
0.03	-1.17	0.000106726	2.80209e-05
0.06	-1.17	9.80441e-05	2.60847e-05
0.09	-1.17	9.06061e-05	2.50892e-05
0.12	-1.17	8.50494e-05	2.55742e-05
0.15	-1.17	8.19398e-05	2.79764e-05
0.18	-1.17	8.16973e-05	3.2582e-05
0.21	-1.17	8.45299e-05	3.94895e-05
0.24	-1.17	9.03891e-05	4.85833e-05
0.27	-1.17	9.89566e-05	5.95232e-05
0.3	-1.17	0.000109668	7.17511e-05
0.33	-1.17	0.000121771	8.45221e-05
0.36	-1.17	0.00013441	9.69574e-05
0.39	-1.17	0.000146719	0.00010812
0.42	-1.17	0.000157912	0.000117109
0.45	-1.17	0.00016735	0.000123154
0.48	-1.17	0.000174575	0.000125709
0.51	-1.17	0.000179324	0.00012452
0.54	-1.17	0.000181502	0.000119654
0.57	-1.17	0.000181146	0.000111495
0.6	-1.17	0.000178382	0.000100686
0.63	-1.17	0.000173378	8.80505e-05
0.66	-1.17	0.000166316	7.44882e-05
0.69	-1.17	0.000157369	6.08738e-05
0.72	-1.17	0.000146699	4.79716e-05
0.75	-1.17	0.000134466	3.63775e-05
0.78	-1.17	0.000120848	2.64922e-05
0.81	-1.17	0.00010607	1.85237e-05
0.84	-1.17	9.04308e-05	1.25121e-05
0.87	-1.17	7.43334e-05	8.36555e-06
0.9	-1.17	5.82984e-05	5.90109e-06
0.93	-1.17	4.29629e-05	4.88044e-06
0.96	-1.17	2.90564e-05	5.03908e-06
0.99	-1.17	1.73502e-05	6.10665e-06
1.02	-1.17	8.58325e-06	7.82019e-06
1.05	-1.17	3.3725e-06	9.9327e-06
1.08	-1.17	2.12126e-06	1.22192e-05
1.11	-1.17	4.94307e-06	1.44824e-05
1.14	-1.17	1.1618e-05	1.65586e-05
1.17	-1.17	2.15937e-05	1.83228e-05
1.2	-1.17	3.40343e-05	1.9693e-05
1.23	-1.17	4.79108e-05	2.06309e-05
1.26	-1.17	6.21175e-05	2.11389e-05
1.29	-1.17	7.55929e-05	2.12521e-05
1.32	-1.17	8.74255e-05	2.10279e-05
1.35	-1.17	9.69279e-05	2.05326e-05
1.38	-1.17	0.000103673	1.98306e-05
1.41	-1.17	0.000107493	1.8975e-05
1.44	-1.17	0.000108446	1.80035e-05
1.47	-1.17	0.000106767	1.69394e-05
1.5	-1.17	0.000102809	1.57959e-05
-1.5	-1.14	1.20603e-05	7.58162e-05
-1.47	-1.14	9.96795e-06	7.68936e-05
-1.44	-1.14	8.46208e-06	7.68838e-05
-1.41	-1.14	7.58316e-06	7.55627e-05
-1.38	-1.14	7.35647e-06	7.27748e-05
-1.35	-1.14	7.78578e-06	6.84665e-05
-1.32	-1.14	8.84837e-06	6.27124e-05
-1.29	-1.14	1.04934e-05	5.57296e-05
-1.26	-1.14	1.26447e-05	4.78746e-05
-1.23	-1.14	1.52087e-05	3.96181e-05
-1.2	-1.14	1.80853e-05	3.15019e-05
-1.17	-1.14	2.11816e-05	2.40811e-05
-1.14	-1.14	2.44246e-05	1.78611e-05
-1.11	-1.14	2.77727e-05	1.32411e-05
-1.08	-1.14	3.12232e-05	1.04734e-05
-1.05	-1.14	3.48156e-05	9.64354e-06
-1.02	-1.14	3.86308e-05	1.06756e-05
-0.99	-1.14	4.27862e-05	1.33559e-05
-0.96	-1.14	4.74265e-05	1.73703e-05
-0.93	-1.14	5.27106e-05	2.23459e-05
-0.9	-1.14	5.87952e-05	2.78895e-05
-0.87	-1.14	6.58142e-05	3.36174e-05
-0.84	-1.14	7.38561e-05	3.91749e-05
-0.81	-1.14	8.2941e-05	4.42456e-05
-0.78	-1.14	9.30002e-05	4.8554e-05
-0.75	-1.14	0.000103863	5.18653e-05
-0.72	-1.14	0.000115254	5.39847e-05
-0.69	-1.14	0.000126808	5.47615e-05
-0.66	-1.14	0.000138097	5.40973e-05
-0.63	-1.14	0.000148671	5.19596e-05
-0.6	-1.14	0.000158113	4.83976e-05
-0.57	-1.14	0.000166085	4.35581e-05
-0.54	-1.14	0.00017237	3.76942e-05
-0.51	-1.14	0.000176893	3.1165e-05
-0.48	-1.14	0.000179722	2.44184e-05
-0.45	-1.14	0.000181042	1.79577e-05
-0.42	-1.14	0.000181118	1.22914e-05
-0.39	-1.14	0.000180243	7.87405e-06
-0.36	-1.14	0.000178693	5.04416e-06
-0.33	-1.14	0.000176683	3.97396e-06
-0.3	-1.14	0.000174345	4.63956e-06
-0.27	-1.14	0.00017172	6.82001e-06
-0.24	-1.14	0.000168766	1.01273e-05
-0.21	-1.14	0.00016538	1.40626e-05
-0.18	-1.14	0.000161425	1.80897e-05
-0.15	-1.14	0.000156767	2.17124e-05
-0.12	-1.14	0.000151309	2.45431e-05
-0.09	-1.14	0.00014502	2.63527e-05
-0.06	-1.14	0.00013796	2.70972e-05
-0.03	-1.14	0.000130303	2.69178e-05
0	-1.14	0.000122339	2.61204e-05
0.03	-1.14	0.000114469	2.51377e-05
0.06	-1.14	0.000107186	2.44805e-05
0.09	-1.14	0.000101031	2.46836e-05
0.12	-1.14	9.65479e-05	2.62505e-05
0.15	-1.14	9.42173e-05	2.95988e-05
0.18	-1.14	9.43922e-05	3.50114e-05
0.21	-1.14	9.72415e-05	4.25932e-05
0.24	-1.14	0.000102712	5.22394e-05
0.27	-1.14	0.00011052	6.36185e-05
0.3	-1.14	0.000120169	7.61747e-05
0.33	-1.14	0.000131005	8.91557e-05
0.36	-1.14	0.000142287	0.000101666
0.39	-1.14	0.00015327	0.000112747
0.42	-1.14	0.00016328	0.000121475
0.45	-1.14	0.000171771	0.000127067
0.48	-1.14	0.000178354	0.000128981
0.51	-1.14	0.000182802	0.000126984
0.54	-1.14	0.000185027	0.000121194
0.57	-1.14	0.00018505	0.000112059
0.6	-1.14	0.000182953	0.000100302
0.63	-1.14	0.000178848	8.6824e-05
0.66	-1.14	0.000172842	7.25929e-05
0.69	-1.14	0.000165028	5.853e-05
0.72	-1.14	0.00015548	4.54195e-05
0.75	-1.14	0.000144269	3.38496e-05
0.78	-1.14	0.000131481	2.41886e-05
0.81	-1.14	0.000117257	1.6595e-05
0.84	-1.14	0.000101821	1.10498e-05
0.87	-1.14	8.55194e-05	7.40207e-06
0.9	-1.14	6.88396e-05	5.41595e-06
0.93	-1.14	5.24174e-05	4.8121e-06
0.96	-1.14	3.70166e-05	5.29911e-06
0.99	-1.14	2.34797e-05	6.59443e-06
1.02	-1.14	1.26508e-05	8.43642e-06
1.05	-1.14	5.27625e-06	1.05905e-05
1.08	-1.14	1.89995e-06	1.28521e-05
1.11	-1.14	2.77081e-06	1.50492e-05
1.14	-1.14	7.78258e-06	1.70442e-05
1.17	-1.14	1.64613e-05	1.87363e-05
1.2	-1.14	2.80066e-05	2.00627e-05
1.23	-1.14	4.13809e-05	2.09969e-05
1.26	-1.14	5.54322e-05	2.15442e-05
1.29	-1.14	6.90254e-05	2.17343e-05
1.32	-1.14	8.11625e-05	2.1611e-05
1.35	-1.14	9.10702e-05	2.12222e-05
1.38	-1.14	9.82467e-05	2.06112e-05
1.41	-1.14	0.000102468	1.98116e-05
1.44	-1.14	0.000103756	1.8846e-05
1.47	-1.14	0.000102333	1.77292e-05
1.5	-1.14	9.85539e-05	1.6474e-05
-1.5	-1.11	1.14762e-05	6.73008e-05
-1.47	-1.11	9.72655e-06	6.71056e-05
-1.44	-1.11	8.71584e-06	6.58466e-05
-1.41	-1.11	8.44105e-06	6.33388e-05
-1.38	-1.11	8.8835e-06	5.94803e-05
-1.35	-1.11	1.00079e-05	5.42848e-05
-1.32	-1.11	1.1762e-05	4.79033e-05
-1.29	-1.11	1.40788e-05	4.06311e-05
-1.26	-1.11	1.68801e-05	3.28946e-05
-1.23	-1.11	2.00845e-05	2.52154e-05
-1.2	-1.11	2.36157e-05	1.8157e-05
-1.17	-1.11	2.74131e-05	1.22602e-05
-1.14	-1.11	3.1441e-05	7.97788e-06
-1.11	-1.11	3.56961e-05	5.62249e-06
-1.08	-1.11	4.02115e-05	5.33325e-06
-1.05	-1.11	4.50574e-05	7.06968e-06
-1.02	-1.11	5.03373e-05	1.06298e-05
-0.99	-1.11	5.61808e-05	1.56869e-05
-0.96	-1.11	6.27315e-05	2.1837e-05
-0.93	-1.11	7.01313e-05	2.86451e-05
-0.9	-1.11	7.85009e-05	3.56854e-05
-0.87	-1.11	8.79171e-05	4.25685e-05
-0.84	-1.11	9.83881e-05	4.89551e-05
-0.81	-1.11	0.000109832	5.45602e-05
-0.78	-1.11	0.000122058	5.91484e-05
-0.75	-1.11	0.000134762	6.25283e-05
-0.72	-1.11	0.000147535	6.45471e-05
-0.69	-1.11	0.000159888	6.50909e-05
-0.66	-1.11	0.000171296	6.40901e-05
-0.63	-1.11	0.000181255	6.15307e-05
-0.6	-1.11	0.000189341	5.74697e-05
-0.57	-1.11	0.000195266	5.20498e-05
-0.54	-1.11	0.000198915	4.55108e-05
-0.51	-1.11	0.000200356	3.81911e-05
-0.48	-1.11	0.000199829	3.05163e-05
-0.45	-1.11	0.000197699	2.29715e-05
-0.42	-1.11	0.000194402	1.60589e-05
-0.39	-1.11	0.000190382	1.02438e-05
-0.36	-1.11	0.00018603	5.89834e-06
-0.33	-1.11	0.000181641	3.25151e-06
-0.3	-1.11	0.000177396	2.35605e-06
-0.27	-1.11	0.000173351	3.08038e-06
-0.24	-1.11	0.000169461	5.12783e-06
-0.21	-1.11	0.000165599	8.08136e-06
-0.18	-1.11	0.000161599	1.14659e-05
-0.15	-1.11	0.000157287	1.48176e-05
-0.12	-1.11	0.000152521	1.77493e-05
-0.09	-1.11	0.000147221	2.00008e-05
-0.06	-1.11	0.00014139	2.14707e-05
-0.03	-1.11	0.000135134	2.22252e-05
0	-1.11	0.000128668	2.24864e-05
0.03	-1.11	0.000122307	2.26039e-05
0.06	-1.11	0.000116449	2.30147e-05
0.09	-1.11	0.000111542	2.41939e-05
0.12	-1.11	0.000108036	2.66029e-05
0.15	-1.11	0.000106333	3.0636e-05
0.18	-1.11	0.000106732	3.65683e-05
0.21	-1.11	0.000109376	4.45099e-05
0.24	-1.11	0.000114223	5.43687e-05
0.27	-1.11	0.000121036	6.58279e-05
0.3	-1.11	0.000129404	7.83446e-05
0.33	-1.11	0.000138779	9.11736e-05
0.36	-1.11	0.000148544	0.000103421
0.39	-1.11	0.000158078	0.000114125
0.42	-1.11	0.00016682	0.000122359
0.45	-1.11	0.000174317	0.000127345
0.48	-1.11	0.000180243	0.000128556
0.51	-1.11	0.000184408	0.00012579
0.54	-1.11	0.00018673	0.000119212
0.57	-1.11	0.000187208	0.00010933
0.6	-1.11	0.000185884	9.69303e-05
0.63	-1.11	0.000182812	8.29745e-05
0.66	-1.11	0.000178028	6.84754e-05
0.69	-1.11	0.000171544	5.43784e-05
0.72	-1.11	0.000163348	4.14664e-05
0.75	-1.11	0.000153416	3.03013e-05
0.78	-1.11	0.000141743	2.12055e-05
0.81	-1.11	0.000128375	1.42785e-05
0.84	-1.11	0.000113452	9.43858e-06
0.87	-1.11	9.72481e-05	6.47553e-06
0.9	-1.11	8.02013e-05	5.10446e-06
0.93	-1.11	6.29271e-05	5.01077e-06
0.96	-1.11	4.62049e-05	5.88333e-06
0.99	-1.11	3.09324e-05	7.4348e-06
1.02	-1.11	1.80461e-05	9.41175e-06
1.05	-1.11	8.41622e-06	1.15978e-05
1.08	-1.11	2.72914e-06	1.38135e-05
1.11	-1.11	1.37927e-06	1.59144e-05
1.14	-1.11	4.39179e-06	1.77909e-05
1.17	-1.11	1.13948e-05	1.93667e-05
1.2	-1.11	2.16501e-05	2.05976e-05
1.23	-1.11	3.41386e-05	2.14686e-05
1.26	-1.11	4.76855e-05	2.19882e-05
1.29	-1.11	6.11018e-05	2.21815e-05
1.32	-1.11	7.33155e-05	2.20814e-05
1.35	-1.11	8.34731e-05	2.17207e-05
1.38	-1.11	9.0998e-05	2.11262e-05
1.41	-1.11	9.56043e-05	2.03168e-05
1.44	-1.11	9.72716e-05	1.93044e-05
1.47	-1.11	9.61947e-05	1.80991e-05
1.5	-1.11	9.27208e-05	1.6715e-05
-1.5	-1.08	1.03877e-05	5.86412e-05
-1.47	-1.08	9.16537e-06	5.72066e-05
-1.44	-1.08	8.85034e-06	5.47682e-05
-1.41	-1.08	9.38804e-06	5.11938e-05
-1.38	-1.08	1.07073e-05	4.64484e-05
-1.35	-1.08	1.27256e-05	4.06232e-05
-1.32	-1.08	1.53538e-05	3.3951e-05
-1.29	-1.08	1.85022e-05	2.68034e-05
-1.26	-1.08	2.2086e-05	1.96664e-05
-1.23	-1.08	2.60321e-05	1.30933e-05
-1.2	-1.08	3.02861e-05	7.64263e-06
-1.17	-1.08	3.48188e-05	3.80839e-06
-1.14	-1.08	3.96312e-05	1.95723e-06
-1.11	-1.08	4.47584e-05	2.2827e-06
-1.08	-1.08	5.02694e-05	4.78556e-06
-1.05	-1.08	5.62646e-05	9.28249e-06
-1.02	-1.08	6.28692e-05	1.54395e-05
-0.99	-1.08	7.0223e-05	2.28219e-05
-0.96	-1.08	7.84663e-05	3.09489e-05
-0.93	-1.08	8.77213e-05	3.9344e-05
-0.9	-1.08	9.807e-05	4.75729e-05
-0.87	-1.08	0.00010953	5.5265e-05
-0.84	-1.08	0.000122028	6.21206e-05
-0.81	-1.08	0.000135383	6.79062e-05
-0.78	-1.08	0.000149287	7.24433e-05
-0.75	-1.08	0.000163311	7.55963e-05
-0.72	-1.08	0.000176926	7.72628e-05
-0.69	-1.08	0.000189536	7.737e-05
-0.66	-1.08	0.000200541	7.58784e-05
-0.63	-1.08	0.000209401	7.27914e-05
-0.6	-1.08	0.000215711	6.81697e-05
-0.57	-1.08	0.000219249	6.21472e-05
-0.54	-1.08	0.000220017	5.49432e-05
-0.51	-1.08	0.000218236	4.68683e-05
-0.48	-1.08	0.000214317	3.83175e-05
-0.45	-1.08	0.000208801	2.97496e-05
-0.42	-1.08	0.000202287	2.16515e-05
-0.39	-1.08	0.000195352	1.44919e-05
-0.36	-1.08	0.00018849	8.66853e-06
-0.33	-1.08	0.000182062	4.46018e-06
-0.3	-1.08	0.000176281	1.99062e-06
-0.27	-1.08	0.000171209	1.21339e-06
-0.24	-1.08	0.000166783	1.92114e-06
-0.21	-1.08	0.000162848	3.77863e-06
-0.18	-1.08	0.000159196	6.37427e-06
-0.15	-1.08	0.00015561	9.28125e-06
-0.12	-1.08	0.000151895	1.21182e-05
-0.09	-1.08	0.000147911	1.46005e-05
-0.06	-1.08	0.0001436	1.65755e-05
-0.03	-1.08	0.000138993	1.80386e-05
0	-1.08	0.000134221	1.9131e-05
0.03	-1.08	0.000129511	2.01195e-05
0.06	-1.08	0.000125162	2.13648e-05
0.09	-1.08	0.000121528	2.32784e-05
0.12	-1.08	0.00011897	2.62745e-05
0.15	-1.08	0.00011782	3.07182e-05
0.18	-1.08	0.000118328	3.68731e-05
0.21	-1.08	0.000120625	4.48525e-05
0.24	-1.08	0.000124692	5.45789e-05
0.27	-1.08	0.000130352	6.57568e-05
0.3	-1.08	0.000137286	7.78673e-05
0.33	-1.08	0.000145065	9.01883e-05
0.36	-1.08	0.000153199	0.000101847
0.39	-1.08	0.000161196	0.0001119
0.42	-1.08	0.000168607	0.000119442
0.45	-1.08	0.000175069	0.000123714
0.48	-1.08	0.000180323	0.000124219
0.51	-1.08	0.000184209	0.000120793
0.54	-1.08	0.000186651	0.000113643
0.57	-1.08	0.000187629	0.000103325
0.6	-1.08	0.000187144	9.06715e-05
0.63	-1.08	0.000185194	7.66781e-05
0.66	-1.08	0.000181749	6.23764e-05
0.69	-1.08	0.000176744	4.8709e-05
0.72	-1.08	0.000170081	3.64337e-05
0.75	-1.08	0.000161647	2.60677e-05
0.78	-1.08	0.000151339	1.78748e-05
0.81	-1.08	0.000139109	1.18897e-05
0.84	-1.08	0.000125004	7.96699e-06
0.87	-1.08	0.000109215	5.84146e-06
0.9	-1.08	9.21133e-05	5.18611e-06
0.93	-1.08	7.42773e-05	5.66004e-06
0.96	-1.08	5.64811e-05	6.94166e-06
0.99	-1.08	3.96568e-05	8.74772e-06
1.02	-1.08	2.48159e-05	1.08406e-05
1.05	-1.08	1.29392e-05	1.30281e-05
1.08	-1.08	4.85007e-06	1.51596e-05
1.11	-1.08	1.0918e-06	1.71212e-05
1.14	-1.08	1.83324e-06	1.88315e-05
1.17	-1.08	6.82489e-06	2.02384e-05
1.2	-1.08	1.54167e-05	2.13157e-05
1.23	-1.08	2.66366e-05	2.20589e-05
1.26	-1.08	3.93154e-05	2.24798e-05
1.29	-1.08	5.22334e-05	2.25999e-05
1.32	-1.08	6.42626e-05	2.24435e-05
1.35	-1.08	7.44801e-05	2.20317e-05
1.38	-1.08	8.2238e-05	2.13796e-05
1.41	-1.08	8.71856e-05	2.04959e-05
1.44	-1.08	8.92513e-05	1.93865e-05
1.47	-1.08	8.85937e-05	1.806e-05
1.5	-1.08	8.5538e-05	1.65338e-05
-1.5	-1.05	8.93075e-06	5.02886e-05
-1.47	-1.05	8.44542e-06	4.77542e-05
-1.44	-1.05	9.04554e-06	4.43228e-05
-1.41	-1.05	1.06156e-05	3.99272e-05
-1.38	-1.05	1.30223e-05	3.46091e-05
-1.35	-1.05	1.61263e-05	2.85423e-05
-1.32	-1.05	1.97932e-05	2.20397e-05
-1.29	-1.05	2.39031e-05	1.55389e-05
-1.26	-1.05	2.83586e-05	9.56601e-06
-1.23	-1.05	3.30904e-05	4.67791e-06
-1.2	-1.05	3.80624e-05	1.39332e-06
-1.17	-1.05	4.32739e-05	1.22667e-07
-1.14	-1.05	4.87607e-05	1.11082e-06
-1.11	-1.05	5.45938e-05	4.40358e-06
-1.08	-1.05	6.0876e-05	9.84424e-06
-1.05	-1.05	6.77352e-05	1.70999e-05
-1.02	-1.05	7.53158e-05	2.57104e-05
-0.99	-1.05	8.37653e-05	3.51496e-05
-0.96	-1.05	9.32185e-05	4.48856e-05
-0.93	-1.05	0.000103777	5.44307e-05
-0.9	-1.05	0.000115485	6.33731e-05
-0.87	-1.05	0.000128305	7.13912e-05
-0.84	-1.05	0.000142093	7.82506e-05
-0.81	-1.05	0.000156578	8.37902e-05
-0.78	-1.05	0.000171357	8.79035e-05
-0.75	-1.05	0.0001859	9.05203e-05
-0.72	-1.05	0.000199585	9.1593e-05
-0.69	-1.05	0.000211741	9.1091e-05
-0.66	-1.05	0.000221724	8.90017e-05
-0.63	-1.05	0.00022899	8.53402e-05
-0.6	-1.05	0.000233171	8.01634e-05
-0.57	-1.05	0.000234128	7.35867e-05
-0.54	-1.05	0.000231982	6.57991e-05
-0.51	-1.05	0.000227099	5.7072e-05
-0.48	-1.05	0.000220047	4.77588e-05
-0.45	-1.05	0.000211521	3.82808e-05
-0.42	-1.05	0.000202252	2.90994e-05
-0.39	-1.05	0.000192928	2.06766e-05
-0.36	-1.05	0.000184115	1.34277e-05
-0.33	-1.05	0.000176221	7.67479e-06
-0.3	-1.05	0.000169473	3.60777e-06
-0.27	-1.05	0.000163926	1.26307e-06
-0.24	-1.05	0.000159494	5.22699e-07
-0.21	-1.05	0.000155987	1.13586e-06
-0.18	-1.05	0.000153156	2.75935e-06
-0.15	-1.05	0.000150735	5.00993e-06
-0.12	-1.05	0.000148475	7.51997e-06
-0.09	-1.05	0.00014618	9.98794e-06
-0.06	-1.05	0.000143721	1.22169e-05
-0.03	-1.05	0.000141054	1.41372e-05
0	-1.05	0.000138225	1.58118e-05
0.03	-1.05	0.000135365	1.74257e-05
0.06	-1.05	0.000132678	1.92612e-05
0.09	-1.05	0.000130419	2.16621e-05
0.12	-1.05	0.000128865	2.49904e-05
0.15	-1.05	0.000128281	2.95766e-05
0.18	-1.05	0.000128875	3.56683e-05
0.21	-1.05	0.000130771	4.33802e-05
0.24	-1.05	0.000133984	5.26509e-05
0.27	-1.05	0.000138407	6.32128e-05
0.3	-1.05	0.00014382	7.45819e-05
0.33	-1.05	0.000149917	8.60759e-05
0.36	-1.05	0.000156343	9.68626e-05
0.39	-1.05	0.000162735	0.000106041
0.42	-1.05	0.00016876	0.000112743
0.45	-1.05	0.000174147	0.000116254
0.48	-1.05	0.000178698	0.000116116
0.51	-1.05	0.000182286	0.000112205
0.54	-1.05	0.000184842	0.000104766
0.57	-1.05	0.000186325	9.4388e-05
0.6	-1.05	0.000186702	8.19235e-05
0.63	-1.05	0.000185917	6.8376e-05
0.66	-1.05	0.000183878	5.4765e-05
0.69	-1.05	0.000180447	4.2002e-05
0.72	-1.05	0.000175446	3.07961e-05
0.75	-1.05	0.000168677	2.16028e-05
0.78	-1.05	0.000159943	1.46174e-05
0.81	-1.05	0.0001491	9.80701e-06
0.84	-1.05	0.000136099	6.96592e-06
0.87	-1.05	0.00012104	5.78131e-06
0.9	-1.05	0.000104217	5.8943e-06
0.93	-1.05	8.61524e-05	6.9487e-06
0.96	-1.05	6.7595e-05	8.6233e-06
0.99	-1.05	4.94885e-05	1.06484e-05
1.02	-1.05	3.28966e-05	1.28099e-05
1.05	-1.05	1.88915e-05	1.49453e-05
1.08	-1.05	8.42064e-06	1.69364e-05
1.11	-1.05	2.17123e-06	1.87011e-05
1.14	-1.05	4.61176e-07	2.01868e-05
1.17	-1.05	3.17838e-06	2.13645e-05
1.2	-1.05	9.78412e-06	2.22247e-05
1.23	-1.05	1.93815e-05	2.27724e-05
1.26	-1.05	3.08363e-05	2.30225e-05
1.29	-1.05	4.2926e-05	2.29936e-05
1.32	-1.05	5.4489e-05	2.27036e-05
1.35	-1.05	6.4548e-05	2.21655e-05
1.38	-1.05	7.2391e-05	2.13867e-05
1.41	-1.05	7.76034e-05	2.03701e-05
1.44	-1.05	8.00562e-05	1.91196e-05
1.47	-1.05	7.98618e-05	1.76453e-05
1.5	-1.05	7.7312e-05	1.59696e-05
-1.5	-1.02	7.33341e-06	4.26973e-05
-1.47	-1.02	7.8199e-06	3.93089e-05
-1.44	-1.02	9.57161e-06	3.5184e-05
-1.41	-1.02	1.24007e-05	3.03297e-05
-1.38	-1.02	1.61e-05	2.48693e-05
-1.35	-1.02	2.04628e-05	1.90576e-05
-1.32	-1.02	2.52993e-05	1.32773e-05
-1.29	-1.02	3.04516e-05	8.01233e-06
-1.26	-1.02	3.58026e-05	3.79998e-06
-1.23	-1.02	4.12819e-05	1.16465e-06
-1.2	-1.02	4.68674e-05	5.4562e-07
-1.17	-1.02	5.25836e-05	2.231e-06
-1.14	-1.02	5.84977e-05	6.31138e-06
-1.11	-1.02	6.47141e-05	1.26629e-05
-1.08	-1.02	7.13658e-05	2.09629e-05
-1.05	-1.02	7.86055e-05	3.0735e-05
-1.02	-1.02	8.65936e-05	4.14125e-05
-0.99	-1.02	9.54837e-05	5.24079e-05
-0.96	-1.02	0.000105405	6.31745e-05
-0.93	-1.02	0.000116441	7.32515e-05
-0.9	-1.02	0.000128605	8.22869e-05
-0.87	-1.02	0.000141816	9.004e-05
-0.84	-1.02	0.000155875	9.63674e-05
-0.81	-1.02	0.000170449	0.000101199
-0.78	-1.02	0.00018507	0.000104511
-0.75	-1.02	0.000199144	0.000106305
-0.72	-1.02	0.000211997	0.000106588
-0.69	-1.02	0.000222926	0.000105367
-0.66	-1.02	0.000231278	0.000102651
-0.63	-1.02	0.000236535	9.84558e-05
-0.6	-1.02	0.000238384	9.28239e-05
-0.57	-1.02	0.000236775	8.58399e-05
-0.54	-1.02	0.000231937	7.76485e-05
-0.51	-1.02	0.00022436	6.84685e-05
-0.48	-1.02	0.000214732	5.85972e-05
-0.45	-1.02	0.000203861	4.84048e-05
-0.42	-1.02	0.000192572	3.8314e-05
-0.39	-1.02	0.000181621	2.87685e-05
-0.36	-1.02	0.000171619	2.01915e-05
-0.33	-1.02	0.000162992	1.29406e-05
-0.3	-1.02	0.000155966	7.26771e-06
-0.27	-1.02	0.000150582	3.29083e-06
-0.24	-1.02	0.000146729	9.83448e-07
-0.21	-1.02	0.000144185	1.84355e-07
-0.18	-1.02	0.000142662	6.26431e-07
-0.15	-1.02	0.000141852	1.97948e-06
-0.12	-1.02	0.00014146	3.89986e-06
-0.09	-1.02	0.000141232	6.07921e-06
-0.06	-1.02	0.000140974	8.28519e-06
-0.03	-1.02	0.000140567	1.03897e-05
0	-1.02	0.000139969	1.23819e-05
0.03	-1.02	0.000139215	1.43662e-05
0.06	-1.02	0.00013841	1.65452e-05
0.09	-1.02	0.000137711	1.91921e-05
0.12	-1.02	0.000137309	2.26115e-05
0.15	-1.02	0.000137398	2.70943e-05
0.18	-1.02	0.000138151	3.28678e-05
0.21	-1.02	0.000139687	4.0046e-05
0.24	-1.02	0.000142057	4.8585e-05
0.27	-1.02	0.000145229	5.82502e-05
0.3	-1.02	0.000149088	6.86033e-05
0.33	-1.02	0.00015346	7.90163e-05
0.36	-1.02	0.000158125	8.87167e-05
0.39	-1.02	0.000162854	9.68642e-05
0.42	-1.02	0.000167435	0.000102653
0.45	-1.02	0.000171689	0.000105423
0.48	-1.02	0.000175483	0.000104766
0.51	-1.02	0.000178726	0.000100601
0.54	-1.02	0.000181353	9.32023e-05
0.57	-1.02	0.00018331	8.31703e-05
0.6	-1.02	0.000184527	7.13555e-05
0.63	-1.02	0.000184901	5.87378e-05
0.66	-1.02	0.000184282	4.62947e-05
0.69	-1.02	0.000182467	3.48793e-05
0.72	-1.02	0.000179203	2.51304e-05
0.75	-1.02	0.000174212	1.74277e-05
0.78	-1.02	0.00016721	1.18923e-05
0.81	-1.02	0.00015796	8.4246e-06
0.84	-1.02	0.000146317	6.76547e-06
0.87	-1.02	0.000132286	6.56483e-06
0.9	-1.02	0.000116079	7.44409e-06
0.93	-1.02	9.81443e-05	9.04405e-06
0.96	-1.02	7.91882e-05	1.1055e-05
0.99	-1.02	6.01422e-05	1.32302e-05
1.02	-1.02	4.2097e-05	1.53858e-05
1.05	-1.02	2.61918e-05	1.7394e-05
1.08	-1.02	1.34776e-05	1.91716e-05
1.11	-1.02	4.77336e-06	2.06692e-05
1.14	-1.02	5.43251e-07	2.18622e-05
1.17	-1.02	8.20686e-07	2.27439e-05
1.2	-1.02	5.19622e-06	2.33197e-05
1.23	-1.02	1.28736e-05	2.36031e-05
1.26	-1.02	2.2783e-05	2.36114e-05
1.29	-1.02	3.37281e-05	2.33616e-05
1.32	-1.02	4.45392e-05	2.28667e-05
1.35	-1.02	5.42038e-05	2.21348e-05
1.38	-1.02	6.19575e-05	2.11689e-05
1.41	-1.02	6.73255e-05	1.99704e-05
1.44	-1.02	7.01187e-05	1.85442e-05
1.47	-1.02	7.03959e-05	1.69044e-05
1.5	-1.02	6.84042e-05	1.50795e-05
-1.5	-0.99	5.92126e-06	3.62898e-05
-1.47	-0.99	7.6381e-06	3.23852e-05
-1.44	-0.99	1.07904e-05	2.79609e-05
-1.41	-0.99	1.51039e-05	2.31025e-05
-1.38	-0.99	2.02842e-05	1.80132e-05
-1.35	-0.99	2.60441e-05	1.30193e-05
-1.32	-0.99	3.21281e-05	8.55393e-06
-1.29	-0.99	3.83314e-05	5.11883e-06
-1.26	-0.99	4.45109e-05	3.22559e-06
-1.23	-0.99	5.05905e-05	3.32471e-06
-1.2	-0.99	5.65586e-05	5.73474e-06
-1.17	-0.99	6.24628e-05	1.05856e-05
-1.14	-0.99	6.83997e-05	1.77884e-05
-1.11	-0.99	7.4505e-05	2.70387e-05
-1.08	-0.99	8.09405e-05	3.78536e-05
-1.05	-0.99	8.78822e-05	4.96342e-05
-1.02	-0.99	9.55064e-05	6.1741e-05
-0.99	-0.99	0.000103974	7.35671e-05
-0.96	-0.99	0.000113412	8.45965e-05
-0.93	-0.99	0.000123893	9.44393e-05
-0.9	-0.99	0.000135414	0.000102842
-0.87	-0.99	0.000147869	0.000109676
-0.84	-0.99	0.000161031	0.00011491
-0.81	-0.99	0.00017454	0.00011858
-0.78	-0.99	0.000187898	0.000120753
-0.75	-0.99	0.000200497	0.000121498
-0.72	-0.99	0.000211654	0.000120875
-0.69	-0.99	0.000220677	0.000118921
-0.66	-0.99	0.000226941	0.000115652
-0.63	-0.99	0.000229976	0.000111077
-0.6	-0.99	0.000229533	0.000105208
-0.57	-0.99	0.000225641	9.80857e-05
-0.54	-0.99	0.000218611	8.97949e-05
-0.51	-0.99	0.000209014	8.04855e-05
-0.48	-0.99	0.000197614	7.03827e-05
-0.45	-0.99	0.000185277	5.97886e-05
-0.42	-0.99	0.000172873	4.90714e-05
-0.39	-0.99	0.000161182	3.86417e-05
-0.36	-0.99	0.000150827	2.89174e-05
-0.33	-0.99	0.000142231	2.02826e-05
-0.3	-0.99	0.000135612	1.30454e-05
-0.27	-0.99	0.000130994	7.40422e-06
-0.24	-0.99	0.000128247	3.42716e-06
-0.21	-0.99	0.000127127	1.04992e-06
-0.18	-0.99	0.000127324	9.20896e-08
-0.15	-0.99	0.0001285	2.89283e-07
-0.12	-0.99	0.000130323	1.33552e-06
-0.09	-0.99	0.000132493	2.92878e-06
-0.06	-0.99	0.000134756	4.81294e-06
-0.03	-0.99	0.000136919	6.8106e-06
0	-0.99	0.000138856	8.84333e-06
0.03	-0.99	0.000140503	1.09377e-05
0.06	-0.99	0.000141861	1.32172e-05
0.09	-0.99	0.000142985	1.58815e-05
0.12	-0.99	0.00014397	1.91742e-05
0.15	-0.99	0.00014494	2.33419e-05
0.18	-0.99	0.000146022	2.85879e-05
0.21	-0.99	0.000147331	3.5023e-05
0.24	-0.99	0.000148951	4.26211e-05
0.27	-0.99	0.000150924	5.11848e-05
0.3	-0.99	0.000153248	6.03297e-05
0.33	-0.99	0.00015588	6.94941e-05
0.36	-0.99	0.000158744	7.79805e-05
0.39	-0.99	0.000161752	8.50267e-05
0.42	-0.99	0.000164815	8.99027e-05
0.45	-0.99	0.000167855	9.20176e-05
0.48	-0.99	0.000170807	9.10197e-05
0.51	-0.99	0.000173618	8.68663e-05
0.54	-0.99	0.000176235	7.98491e-05
0.57	-0.99	0.00017859	7.05646e-05
0.6	-0.99	0.000180582	5.98335e-05
0.63	-0.99	0.000182064	4.85842e-05
0.66	-0.99	0.000182833	3.77248e-05
0.69	-0.99	0.000182623	2.80261e-05
0.72	-0.99	0.000181118	2.00397e-05
0.75	-0.99	0.000177963	1.40602e-05
0.78	-0.99	0.000172796	1.01324e-05
0.81	-0.99	0.000165294	8.09507e-06
0.84	-0.99	0.000155219	7.64513e-06
0.87	-0.99	0.000142486	8.40745e-06
0.9	-0.99	0.000127213	9.99662e-06
0.93	-0.99	0.000109773	1.20626e-05
0.96	-0.99	9.08092e-05	1.43176e-05
0.99	-0.99	7.12199e-05	1.65458e-05
1.02	-0.99	5.20962e-05	1.85995e-05
1.05	-0.99	3.4617e-05	2.03888e-05
1.08	-0.99	1.99114e-05	2.18671e-05
1.11	-0.99	8.91037e-06	2.30179e-05
1.14	-0.99	2.21385e-06	2.38437e-05
1.17	-0.99	9.70404e-10	2.43582e-05
1.2	-0.99	2.00282e-06	2.45807e-05
1.23	-0.99	7.54426e-06	2.4532e-05
1.26	-0.99	1.56464e-05	2.42316e-05
1.29	-0.99	2.51679e-05	2.36952e-05
1.32	-0.99	3.49579e-05	2.2933e-05
1.35	-0.99	4.39907e-05	2.19503e-05
1.38	-0.99	5.14645e-05	2.0749e-05
1.41	-0.99	5.68518e-05	1.93318e-05
1.44	-0.99	5.99048e-05	1.77073e-05
1.47	-0.99	6.06233e-05	1.58952e-05
1.5	-0.99	5.92018e-05	1.39307e-05
-1.5	-0.96	5.11897e-06	3.14206e-05
-1.47	-0.96	8.34336e-06	2.74041e-05
-1.44	-0.96	1.31491e-05	2.31366e-05
-1.41	-0.96	1.91587e-05	1.87806e-05
-1.38	-0.96	2.59743e-05	1.46103e-05
-1.35	-0.96	3.32143e-05	1.10049e-05
-1.32	-0.96	4.05463e-05	8.42065e-06
-1.29	-0.96	4.77104e-05	7.34067e-06
-1.26	-0.96	5.4533e-05	8.20915e-06
-1.23	-0.96	6.09298e-05	1.13597e-05
-1.2	-0.96	6.68999e-05	1.69517e-05
-1.17	-0.96	7.25146e-05	2.49286e-05
-1.14	-0.96	7.79023e-05	3.50085e-05
-1.11	-0.96	8.32319e-05	4.67102e-05
-1.08	-0.96	8.86972e-05	5.94119e-05
-1.05	-0.96	9.45007e-05	7.24284e-05
-1.02	-0.96	0.000100839	8.50941e-05
-0.99	-0.96	0.000107887	9.68346e-05
-0.96	-0.96	0.000115781	0.000107215
-0.93	-0.96	0.000124597	0.000115962
-0.9	-0.96	0.000134334	0.000122958
-0.87	-0.96	0.000144887	0.000128211
-0.84	-0.96	0.000156034	0.000131821
-0.81	-0.96	0.000167422	0.000133934
-0.78	-0.96	0.000178571	0.000134706
-0.75	-0.96	0.000188896	0.000134274
-0.72	-0.96	0.00019775	0.000132736
-0.69	-0.96	0.000204483	0.000130147
-0.66	-0.96	0.000208525	0.000126522
-0.63	-0.96	0.000209457	0.000121845
-0.6	-0.96	0.000207089	0.000116088
-0.57	-0.96	0.000201497	0.000109231
-0.54	-0.96	0.000193036	0.000101284
-0.51	-0.96	0.000182304	9.23119e-05
-0.48	-0.96	0.000170082	8.24502e-05
-0.45	-0.96	0.000157238	7.19139e-05
-0.42	-0.96	0.000144636	6.09968e-05
-0.39	-0.96	0.000133044	5.00576e-05
-0.36	-0.96	0.00012307	3.94923e-05
-0.33	-0.96	0.000115127	2.96976e-05
-0.3	-0.96	0.000109421	2.1029e-05
-0.27	-0.96	0.000105974	1.37623e-05
-0.24	-0.96	0.000104654	8.06311e-06
-0.21	-0.96	0.000105218	3.9726e-06
-0.18	-0.96	0.000107352	1.41013e-06
-0.15	-0.96	0.00011071	1.93385e-07
-0.12	-0.96	0.000114942	7.15952e-08
-0.09	-0.96	0.000119713	7.66337e-07
-0.06	-0.96	0.000124723	2.01311e-06
-0.03	-0.96	0.00012971	3.59778e-06
0	-0.96	0.00013446	5.38333e-06
0.03	-0.96	0.00013881	7.32405e-06
0.06	-0.96	0.000142649	9.46623e-06
0.09	-0.96	0.000145918	1.19354e-05
0.12	-0.96	0.000148609	1.49114e-05
0.15	-0.96	0.000150756	1.8593e-05
0.18	-0.96	0.000152433	2.31554e-05
0.21	-0.96	0.000153735	2.87038e-05
0.24	-0.96	0.000154776	3.52291e-05
0.27	-0.96	0.000155669	4.25734e-05
0.3	-0.96	0.000156519	5.0411e-05
0.33	-0.96	0.000157421	5.82551e-05
0.36	-0.96	0.000158449	6.54932e-05
0.39	-0.96	0.000159665	7.14525e-05
0.42	-0.96	0.000161113	7.54895e-05
0.45	-0.96	0.000162823	7.70893e-05
0.48	-0.96	0.000164808	7.59579e-05
0.51	-0.96	0.00016706	7.20868e-05
0.54	-0.96	0.000169543	6.57738e-05
0.57	-0.96	0.000172179	5.75916e-05
0.6	-0.96	0.000174838	4.83089e-05
0.63	-0.96	0.000177335	3.8779e-05
0.66	-0.96	0.000179414	2.98178e-05
0.69	-0.96	0.000180755	2.20966e-05
0.72	-0.96	0.000180979	1.60683e-05
0.75	-0.96	0.000179667	1.19384e-05
0.78	-0.96	0.000176384	9.6783e-06
0.81	-0.96	0.000170729	9.07274e-06
0.84	-0.96	0.000162383	9.78598e-06
0.87	-0.96	0.000151169	1.14305e-05
0.9	-0.96	0.00013712	1.36264e-05
0.93	-0.96	0.000120521	1.60435e-05
0.96	-0.96	0.000101944	1.84244e-05
0.99	-0.96	8.22348e-05	2.05902e-05
1.02	-0.96	6.24597e-05	2.24333e-05
1.05	-0.96	4.38087e-05	2.39033e-05
1.08	-0.96	2.74605e-05	2.49907e-05
1.11	-0.96	1.4433e-05	2.5711e-05
1.14	-0.96	5.44421e-06	2.60926e-05
1.17	-0.96	8.11443e-07	2.61684e-05
1.2	-0.96	4.09873e-07	2.59701e-05
1.23	-0.96	3.69935e-06	2.55251e-05
1.26	-0.96	9.81356e-06	2.48551e-05
1.29	-0.96	1.76923e-05	2.39752e-05
1.32	-0.96	2.62294e-05	2.28942e-05
1.35	-0.96	3.44096e-05	2.16168e-05
1.38	-0.96	4.14114e-05	2.0146e-05
1.41	-0.96	4.66657e-05	1.8488e-05
1.44	-0.96	4.987e-05	1.66566e-05
1.47	-0.96	5.09646e-05	1.46782e-05
1.5	-0.96	5.00856e-05	1.25942e-05
-1.5	-0.93	5.44409e-06	2.83444e-05
-1.47	-0.93	1.04617e-05	2.46528e-05
-1.44	-0.93	1.71632e-05	2.1019e-05
-1.41	-0.93	2.50479e-05	1.76745e-05
-1.38	-0.93	3.35961e-05	1.49475e-05
-1.35	-0.93	4.23172e-05	1.32446e-05
-1.32	-0.93	5.07914e-05	1.30102e-05
-1.29	-0.93	5.86984e-05	1.46678e-05
-1.26	-0.93	6.58329e-05	1.85512e-05
-1.23	-0.93	7.21051e-05	2.48373e-05
-1.2	-0.93	7.75308e-05	3.34953e-05
-1.17	-0.93	8.22129e-05	4.4266e-05
-1.14	-0.93	8.63201e-05	5.66759e-05
-1.11	-0.93	9.00648e-05	7.00878e-05
-1.08	-0.93	9.36825e-05	8.37783e-05
-1.05	-0.93	9.74141e-05	9.70261e-05
-1.02	-0.93	0.000101489	0.000109197
-0.99	-0.93	0.000106112	0.000119804
-0.96	-0.93	0.000111443	0.000128548
-0.93	-0.93	0.000117586	0.000135314
-0.9	-0.93	0.000124565	0.000140147
-0.87	-0.93	0.000132307	0.000143215
-0.84	-0.93	0.000140625	0.000144753
-0.81	-0.93	0.000149209	0.000145017
-0.78	-0.93	0.00015763	0.000144244
-0.75	-0.93	0.000165359	0.000142624
-0.72	-0.93	0.000171805	0.000140282
-0.69	-0.93	0.000176377	0.000137279
-0.66	-0.93	0.000178554	0.000133613
-0.63	-0.93	0.000177958	0.000129232
-0.6	-0.93	0.00017442	0.000124055
-0.57	-0.93	0.00016802	0.000117991
-0.54	-0.93	0.000159098	0.000110963
-0.51	-0.93	0.00014822	0.000102937
-0.48	-0.93	0.000136124	9.39403e-05
-0.45	-0.93	0.000123633	8.40801e-05
-0.42	-0.93	0.000111563	7.35543e-05
-0.39	-0.93	0.000100649	6.26457e-05
-0.36	-0.93	9.14766e-05	5.17059e-05
-0.33	-0.93	8.44522e-05	4.11246e-05
-0.3	-0.93	7.97924e-05	3.12907e-05
-0.27	-0.93	7.75399e-05	2.25497e-05
-0.24	-0.93	7.75926e-05	1.51652e-05
-0.21	-0.93	7.97392e-05	9.29178e-06
-0.18	-0.93	8.3695e-05	4.96311e-06
-0.15	-0.93	8.91327e-05	2.09806e-06
-0.12	-0.93	9.5706e-05	5.2268e-07
-0.09	-0.93	0.000103067	3.93989e-09
-0.06	-0.93	0.000110875	2.89019e-07
-0.03	-0.93	0.00011881	1.14395e-06
0	-0.93	0.00012657	2.38605e-06
0.03	-0.93	0.000133887	3.90609e-06
0.06	-0.93	0.000140526	5.67788e-06
0.09	-0.93	0.0001463	7.7543e-06
0.12	-0.93	0.000151073	1.02503e-05
0.15	-0.93	0.000154774	1.33141e-05
0.18	-0.93	0.000157396	1.70895e-05
0.21	-0.93	0.000158999	2.16729e-05
0.24	-0.93	0.000159708	2.70704e-05
0.27	-0.93	0.000159696	3.31627e-05
0.3	-0.93	0.000159174	3.96845e-05
0.33	-0.93	0.000158375	4.62269e-05
0.36	-0.93	0.000157532	5.22675e-05
0.39	-0.93	0.000156867	5.72279e-05
0.42	-0.93	0.000156571	6.0555e-05
0.45	-0.93	0.000156795	6.18112e-05
0.48	-0.93	0.000157645	6.07585e-05
0.51	-0.93	0.000159167	5.74153e-05
0.54	-0.93	0.000161348	5.20733e-05
0.57	-0.93	0.000164105	4.52659e-05
0.6	-0.93	0.000167286	3.7692e-05
0.63	-0.93	0.000170665	3.01119e-05
0.66	-0.93	0.000173939	2.32346e-05
0.69	-0.93	0.000176735	1.76213e-05
0.72	-0.93	0.000178618	1.36222e-05
0.75	-0.93	0.000179107	1.13547e-05
0.78	-0.93	0.000177707	1.07233e-05
0.81	-0.93	0.000173946	1.14689e-05
0.84	-0.93	0.000167431	1.32346e-05
0.87	-0.93	0.000157907	1.56324e-05
[truncated: 8,202 more rows]

## Sheet: Fig1b_Wannier_B
x	y	density_t	density_b
-1.5	-1.5	2.08665e-07	5.7351e-05
-1.47	-1.5	6.0607e-07	5.9469e-05
-1.44	-1.5	1.61503e-06	6.08422e-05
-1.41	-1.5	3.2017e-06	6.13672e-05
-1.38	-1.5	5.24981e-06	6.09441e-05
-1.35	-1.5	7.57133e-06	5.94896e-05
-1.32	-1.5	9.9306e-06	5.69533e-05
-1.29	-1.5	1.20774e-05	5.33343e-05
-1.26	-1.5	1.37828e-05	4.86973e-05
-1.23	-1.5	1.48706e-05	4.31828e-05
-1.2	-1.5	1.52397e-05	3.70084e-05
-1.17	-1.5	1.48738e-05	3.04618e-05
-1.14	-1.5	1.38381e-05	2.38818e-05
-1.11	-1.5	1.22667e-05	1.76323e-05
-1.08	-1.5	1.0342e-05	1.2072e-05
-1.05	-1.5	8.27198e-06	7.52342e-06
-1.02	-1.5	6.26864e-06	4.24767e-06
-0.99	-1.5	4.52863e-06	2.42623e-06
-0.96	-1.5	3.21883e-06	2.15242e-06
-0.93	-1.5	2.46632e-06	3.43149e-06
-0.9	-1.5	2.35231e-06	6.18749e-06
-0.87	-1.5	2.90944e-06	1.02739e-05
-0.84	-1.5	4.12166e-06	1.54852e-05
-0.81	-1.5	5.92625e-06	2.15671e-05
-0.78	-1.5	8.2179e-06	2.82243e-05
-0.75	-1.5	1.0855e-05	3.51251e-05
-0.72	-1.5	1.36685e-05	4.19057e-05
-0.69	-1.5	1.64728e-05	4.81747e-05
-0.66	-1.5	1.90795e-05	5.35222e-05
-0.63	-1.5	2.13117e-05	5.75371e-05
-0.6	-1.5	2.3019e-05	5.98335e-05
-0.57	-1.5	2.40913e-05	6.00903e-05
-0.54	-1.5	2.44695e-05	5.81e-05
-0.51	-1.5	2.41531e-05	5.38233e-05
-0.48	-1.5	2.3204e-05	4.74392e-05
-0.45	-1.5	2.17468e-05	3.938e-05
-0.42	-1.5	1.99654e-05	3.03361e-05
-0.39	-1.5	1.80975e-05	2.12228e-05
-0.36	-1.5	1.64262e-05	1.31026e-05
-0.33	-1.5	1.5269e-05	7.07072e-06
-0.3	-1.5	1.49636e-05	4.11829e-06
-0.27	-1.5	1.58486e-05	4.99664e-06
-0.24	-1.5	1.82415e-05	1.01091e-05
-0.21	-1.5	2.24097e-05	1.94515e-05
-0.18	-1.5	2.85398e-05	3.26137e-05
-0.15	-1.5	3.67032e-05	4.88397e-05
-0.12	-1.5	4.68229e-05	6.71348e-05
-0.09	-1.5	5.86445e-05	8.63952e-05
-0.06	-1.5	7.17169e-05	0.000105539
-0.03	-1.5	8.53887e-05	0.000123613
0	-1.5	9.88278e-05	0.000139872
0.03	-1.5	0.000111068	0.000153811
0.06	-1.5	0.000121088	0.000165165
0.09	-1.5	0.000127919	0.000173887
0.12	-1.5	0.000130764	0.000180096
0.15	-1.5	0.000129133	0.000184028
0.18	-1.5	0.000122936	0.000185984
0.21	-1.5	0.000112549	0.000186278
0.24	-1.5	9.88002e-05	0.000185207
0.27	-1.5	8.28886e-05	0.000183021
0.3	-1.5	6.62403e-05	0.000179911
0.33	-1.5	5.03194e-05	0.000176006
0.36	-1.5	3.64349e-05	0.000171386
0.39	-1.5	2.55774e-05	0.000166089
0.42	-1.5	1.83152e-05	0.000160138
0.45	-1.5	1.47654e-05	0.000153556
0.48	-1.5	1.46363e-05	0.00014638
0.51	-1.5	1.73257e-05	0.000138681
0.54	-1.5	2.20473e-05	0.000130557
0.57	-1.5	2.79605e-05	0.000122138
0.6	-1.5	3.42803e-05	0.000113575
0.63	-1.5	4.03556e-05	0.000105029
0.66	-1.5	4.57117e-05	9.6656e-05
0.69	-1.5	5.00612e-05	8.85946e-05
0.72	-1.5	5.32918e-05	8.09591e-05
0.75	-1.5	5.54392e-05	7.38318e-05
0.78	-1.5	5.66534e-05	6.72617e-05
0.81	-1.5	5.71654e-05	6.12648e-05
0.84	-1.5	5.7255e-05	5.58285e-05
0.87	-1.5	5.7223e-05	5.09154e-05
0.9	-1.5	5.73662e-05	4.64687e-05
0.93	-1.5	5.79542e-05	4.2418e-05
0.96	-1.5	5.92088e-05	3.86839e-05
0.99	-1.5	6.12842e-05	3.51847e-05
1.02	-1.5	6.42516e-05	3.18422e-05
1.05	-1.5	6.80887e-05	2.85891e-05
1.08	-1.5	7.26769e-05	2.53765e-05
1.11	-1.5	7.78086e-05	2.21808e-05
1.14	-1.5	8.32039e-05	1.90098e-05
1.17	-1.5	8.85376e-05	1.5905e-05
1.2	-1.5	9.34715e-05	1.29395e-05
1.23	-1.5	9.76878e-05	1.02101e-05
1.26	-1.5	0.00010092	7.82456e-06
1.29	-1.5	0.000102975	5.88375e-06
1.32	-1.5	0.000103745	4.46329e-06
1.35	-1.5	0.00010321	3.59727e-06
1.38	-1.5	0.000101425	3.26839e-06
1.41	-1.5	9.85053e-05	3.40676e-06
1.44	-1.5	9.4606e-05	3.89844e-06
1.47	-1.5	8.99008e-05	4.60181e-06
1.5	-1.5	8.4565e-05	5.3686e-06
-1.5	-1.47	6.42757e-07	6.42908e-05
-1.47	-1.47	1.15467e-06	6.65364e-05
-1.44	-1.47	2.28996e-06	6.79358e-05
-1.41	-1.47	4.00794e-06	6.83708e-05
-1.38	-1.47	6.18359e-06	6.77301e-05
-1.35	-1.47	8.61891e-06	6.59237e-05
-1.32	-1.47	1.10681e-05	6.29015e-05
-1.29	-1.47	1.32721e-05	5.86721e-05
-1.26	-1.47	1.49953e-05	5.33199e-05
-1.23	-1.47	1.60585e-05	4.7015e-05
-1.2	-1.47	1.63618e-05	4.0014e-05
-1.17	-1.47	1.58943e-05	3.26492e-05
-1.14	-1.47	1.4731e-05	2.53072e-05
-1.11	-1.47	1.30188e-05	1.83978e-05
-1.08	-1.47	1.09552e-05	1.23201e-05
-1.05	-1.47	8.76477e-06	7.42777e-06
-1.02	-1.47	6.67563e-06	4.00217e-06
-0.99	-1.47	4.89972e-06	2.23316e-06
-0.96	-1.47	3.61735e-06	2.21147e-06
-0.93	-1.47	2.96643e-06	3.93054e-06
-0.9	-1.47	3.03586e-06	7.29581e-06
-0.87	-1.47	3.86223e-06	1.21377e-05
-0.84	-1.47	5.42905e-06	1.82256e-05
-0.81	-1.47	7.66812e-06	2.52791e-05
-0.78	-1.47	1.04631e-05	3.29765e-05
-0.75	-1.47	1.36552e-05	4.09596e-05
-0.72	-1.47	1.70521e-05	4.88366e-05
-0.69	-1.47	2.04394e-05	5.61854e-05
-0.66	-1.47	2.35957e-05	6.2561e-05
-0.63	-1.47	2.63085e-05	6.75114e-05
-0.6	-1.47	2.83926e-05	7.06036e-05
-0.57	-1.47	2.97059e-05	7.14638e-05
-0.54	-1.47	3.01643e-05	6.98284e-05
-0.51	-1.47	2.97513e-05	6.56034e-05
-0.48	-1.47	2.85243e-05	5.89208e-05
-0.45	-1.47	2.6615e-05	5.01813e-05
-0.42	-1.47	2.42264e-05	4.0067e-05
-0.39	-1.47	2.16254e-05	2.95139e-05
-0.36	-1.47	1.91324e-05	1.96384e-05
-0.33	-1.47	1.71074e-05	1.16211e-05
-0.3	-1.47	1.59321e-05	6.56326e-06
-0.27	-1.47	1.59888e-05	5.34121e-06
-0.24	-1.47	1.76341e-05	8.48382e-06
-0.21	-1.47	2.11693e-05	1.60989e-05
-0.18	-1.47	2.68064e-05	2.78623e-05
-0.15	-1.47	3.46336e-05	4.30695e-05
-0.12	-1.47	4.4581e-05	6.07396e-05
-0.09	-1.47	5.63917e-05	7.97468e-05
-0.06	-1.47	6.96026e-05	9.89573e-05
-0.03	-1.47	8.35428e-05	0.000117347
0	-1.47	9.73538e-05	0.000134086
0.03	-1.47	0.000110039	0.000148585
0.06	-1.47	0.000120546	0.000160501
0.09	-1.47	0.000127872	0.000169717
0.12	-1.47	0.000131194	0.0001763
0.15	-1.47	0.000129996	0.000180445
0.18	-1.47	0.000124173	0.000182425
0.21	-1.47	0.000114085	0.000182542
0.24	-1.47	0.000100553	0.000181088
0.27	-1.47	8.47729e-05	0.000178318
0.3	-1.47	6.81676e-05	0.000174435
0.33	-1.47	5.22e-05	0.00016959
0.36	-1.47	3.81785e-05	0.000163887
0.39	-1.47	2.7094e-05	0.000157399
0.42	-1.47	1.95177e-05	0.000150189
0.45	-1.47	1.55728e-05	0.000142327
0.48	-1.47	1.49786e-05	0.000133904
0.51	-1.47	1.71488e-05	0.000125045
0.54	-1.47	2.13182e-05	0.000115905
0.57	-1.47	2.66705e-05	0.000106668
0.6	-1.47	3.24476e-05	9.75274e-05
0.63	-1.47	3.80249e-05	8.8676e-05
0.66	-1.47	4.29524e-05	8.02871e-05
0.69	-1.47	4.69641e-05	7.25012e-05
0.72	-1.47	4.99643e-05	6.54173e-05
0.75	-1.47	5.2e-05	5.90889e-05
0.78	-1.47	5.32278e-05	5.35249e-05
0.81	-1.47	5.38796e-05	4.86947e-05
0.84	-1.47	5.42323e-05	4.45354e-05
0.87	-1.47	5.45796e-05	4.09594e-05
0.9	-1.47	5.52078e-05	3.78629e-05
0.93	-1.47	5.63733e-05	3.51327e-05
0.96	-1.47	5.82821e-05	3.2653e-05
0.99	-1.47	6.10711e-05	3.03117e-05
1.02	-1.47	6.47927e-05	2.80073e-05
1.05	-1.47	6.94051e-05	2.56555e-05
1.08	-1.47	7.47707e-05	2.31972e-05
1.11	-1.47	8.06634e-05	2.06052e-05
1.14	-1.47	8.67871e-05	1.78903e-05
1.17	-1.47	9.28024e-05	1.51031e-05
1.2	-1.47	9.83597e-05	1.23318e-05
1.23	-1.47	0.000103133	9.69293e-06
1.26	-1.47	0.00010685	7.31707e-06
1.29	-1.47	0.000109314	5.32924e-06
1.32	-1.47	0.000110417	3.82833e-06
1.35	-1.47	0.000110137	2.86892e-06
1.38	-1.47	0.000108531	2.44982e-06
1.41	-1.47	0.000105714	2.51212e-06
1.44	-1.47	0.000101843	2.94762e-06
1.47	-1.47	9.70931e-05	3.616e-06
1.5	-1.47	9.16407e-05	4.36702e-06
-1.5	-1.44	1.37701e-06	7.12512e-05
-1.47	-1.44	1.99094e-06	7.36512e-05
-1.44	-1.44	3.21879e-06	7.50916e-05
-1.41	-1.44	5.01541e-06	7.54368e-05
-1.38	-1.44	7.25178e-06	7.4562e-05
-1.35	-1.44	9.72647e-06	7.23705e-05
-1.32	-1.44	1.2191e-05	6.88145e-05
-1.29	-1.44	1.43842e-05	6.39158e-05
-1.26	-1.44	1.60698e-05	5.77839e-05
-1.23	-1.44	1.70695e-05	5.06256e-05
-1.2	-1.44	1.7286e-05	4.2744e-05
-1.17	-1.44	1.67133e-05	3.45241e-05
-1.14	-1.44	1.54338e-05	2.64063e-05
-1.11	-1.44	1.36038e-05	1.88512e-05
-1.08	-1.44	1.14324e-05	1.22998e-05
-1.05	-1.44	9.15672e-06	7.13644e-06
-1.02	-1.44	7.01839e-06	3.65858e-06
-0.99	-1.44	5.24278e-06	2.05844e-06
-0.96	-1.44	4.02293e-06	2.41647e-06
-0.93	-1.44	3.50808e-06	4.70596e-06
-0.9	-1.44	3.79639e-06	8.80553e-06
-0.87	-1.44	4.9307e-06	1.45155e-05
-0.84	-1.44	6.89692e-06	2.15745e-05
-0.81	-1.44	9.62428e-06	2.96725e-05
-0.78	-1.44	1.29878e-05	3.84605e-05
-0.75	-1.44	1.68131e-05	4.7555e-05
-0.72	-1.44	2.08848e-05	5.65398e-05
-0.69	-1.44	2.49582e-05	6.49678e-05
-0.66	-1.44	2.87753e-05	7.23668e-05
-0.63	-1.44	3.20831e-05	7.8253e-05
-0.6	-1.44	3.46545e-05	8.21558e-05
-0.57	-1.44	3.63084e-05	8.36574e-05
-0.54	-1.44	3.6928e-05	8.24453e-05
-0.51	-1.44	3.64745e-05	7.83739e-05
-0.48	-1.44	3.49952e-05	7.1527e-05
-0.45	-1.44	3.26264e-05	6.2266e-05
-0.42	-1.44	2.95894e-05	5.12509e-05
-0.39	-1.44	2.61816e-05	3.94203e-05
-0.36	-1.44	2.27635e-05	2.79221e-05
-0.33	-1.44	1.97406e-05	1.79995e-05
-0.3	-1.44	1.75422e-05	1.08445e-05
-0.27	-1.44	1.65959e-05	7.44489e-06
-0.24	-1.44	1.72984e-05	8.45035e-06
-0.21	-1.44	1.99834e-05	1.40858e-05
-0.18	-1.44	2.48864e-05	2.41273e-05
-0.15	-1.44	3.21096e-05	3.79438e-05
-0.12	-1.44	4.15877e-05	5.4594e-05
-0.09	-1.44	5.30611e-05	7.29571e-05
-0.06	-1.44	6.60581e-05	9.1872e-05
-0.03	-1.44	7.98955e-05	0.000110262
0	-1.44	9.37018e-05	0.000127227
0.03	-1.44	0.000106468	0.000142099
0.06	-1.44	0.000117131	0.000154457
0.09	-1.44	0.000124682	0.000164112
0.12	-1.44	0.000128295	0.000171068
0.15	-1.44	0.000127447	0.000175469
0.18	-1.44	0.000122028	0.000177553
0.21	-1.44	0.000112389	0.000177598
0.24	-1.44	9.9333e-05	0.000175884
0.27	-1.44	8.40315e-05	0.000172663
0.3	-1.44	6.78771e-05	0.000168145
0.33	-1.44	5.22983e-05	0.000162496
0.36	-1.44	3.857e-05	0.000155841
0.39	-1.44	2.76548e-05	0.000148285
0.42	-1.44	2.01052e-05	0.000139927
0.45	-1.44	1.60378e-05	0.00013088
0.48	-1.44	1.51791e-05	0.000121287
0.51	-1.44	1.69624e-05	0.000111326
0.54	-1.44	2.0652e-05	0.000101209
0.57	-1.44	2.54679e-05	9.11718e-05
0.6	-1.44	3.06903e-05	8.14542e-05
0.63	-1.44	3.57317e-05	7.22836e-05
0.66	-1.44	4.01755e-05	6.38534e-05
0.69	-1.44	4.37828e-05	5.63086e-05
0.72	-1.44	4.64783e-05	4.97364e-05
0.75	-1.44	4.83224e-05	4.4164e-05
0.78	-1.44	4.94788e-05	3.95625e-05
0.81	-1.44	5.01814e-05	3.58557e-05
0.84	-1.44	5.07043e-05	3.29312e-05
0.87	-1.44	5.13355e-05	3.0652e-05
0.9	-1.44	5.23528e-05	2.88673e-05
0.93	-1.44	5.40021e-05	2.74219e-05
0.96	-1.44	5.64771e-05	2.61642e-05
0.99	-1.44	5.9901e-05	2.49532e-05
1.02	-1.44	6.43109e-05	2.36654e-05
1.05	-1.44	6.96487e-05	2.22016e-05
1.08	-1.44	7.57588e-05	2.04944e-05
1.11	-1.44	8.23973e-05	1.85152e-05
1.14	-1.44	8.92499e-05	1.62794e-05
1.17	-1.44	9.59602e-05	1.38479e-05
1.2	-1.44	0.000102163	1.13241e-05
1.23	-1.44	0.00010752	8.8439e-06
1.26	-1.44	0.000111748	6.55891e-06
1.29	-1.44	0.000114644	4.61592e-06
1.32	-1.44	0.000116096	3.13408e-06
1.35	-1.44	0.00011608	2.18519e-06
1.38	-1.44	0.000114655	1.78099e-06
1.41	-1.44	0.000111938	1.87068e-06
1.44	-1.44	0.00010809	2.3495e-06
1.47	-1.44	0.000103291	3.07669e-06
1.5	-1.44	9.77218e-05	3.8988e-06
-1.5	-1.41	2.43362e-06	7.80399e-05
-1.47	-1.41	3.13321e-06	8.06253e-05
-1.44	-1.41	4.41507e-06	8.21257e-05
-1.41	-1.41	6.23229e-06	8.23851e-05
-1.38	-1.41	8.45707e-06	8.12638e-05
-1.35	-1.41	1.08916e-05	7.86584e-05
-1.32	-1.41	1.32923e-05	7.45255e-05
-1.29	-1.41	1.54035e-05	6.89046e-05
-1.26	-1.41	1.69944e-05	6.19368e-05
-1.23	-1.41	1.7891e-05	5.38735e-05
-1.2	-1.41	1.80003e-05	4.50725e-05
-1.17	-1.41	1.73205e-05	3.59794e-05
-1.14	-1.41	1.59383e-05	2.70951e-05
-1.11	-1.41	1.40157e-05	1.89347e-05
-1.08	-1.41	1.17688e-05	1.1982e-05
-1.05	-1.41	9.44331e-06	6.64912e-06
-1.02	-1.41	7.29093e-06	3.24414e-06
-0.99	-1.41	5.54828e-06	1.95344e-06
-0.96	-1.41	4.42033e-06	2.83753e-06
-0.93	-1.41	4.06836e-06	5.83949e-06
-0.9	-1.41	4.60171e-06	1.08018e-05
-0.87	-1.41	6.0726e-06	1.74867e-05
-0.84	-1.41	8.47306e-06	2.55961e-05
-0.81	-1.41	1.17337e-05	3.47875e-05
-0.78	-1.41	1.57246e-05	4.4684e-05
-0.75	-1.41	2.02584e-05	5.48789e-05
-0.72	-1.41	2.50977e-05	6.49366e-05
-0.69	-1.41	2.99667e-05	7.43931e-05
-0.66	-1.41	3.45673e-05	8.27586e-05
-0.63	-1.41	3.86004e-05	8.95288e-05
-0.6	-1.41	4.17899e-05	9.42081e-05
-0.57	-1.41	4.39071e-05	9.6347e-05
-0.54	-1.41	4.47939e-05	9.55946e-05
-0.51	-1.41	4.43811e-05	9.17612e-05
-0.48	-1.41	4.27004e-05	8.48842e-05
-0.45	-1.41	3.98885e-05	7.52818e-05
-0.42	-1.41	3.61839e-05	6.35808e-05
-0.39	-1.41	3.1916e-05	5.07036e-05
-0.36	-1.41	2.74878e-05	3.78065e-05
-0.33	-1.41	2.33542e-05	2.6169e-05
-0.3	-1.41	1.9995e-05	1.7049e-05
-0.27	-1.41	1.78855e-05	1.1525e-05
-0.24	-1.41	1.74629e-05	1.03548e-05
-0.21	-1.41	1.90922e-05	1.38777e-05
-0.18	-1.41	2.30297e-05	2.19775e-05
-0.15	-1.41	2.93879e-05	3.41131e-05
-0.12	-1.41	3.81042e-05	4.94063e-05
-0.09	-1.41	4.89151e-05	6.67674e-05
-0.06	-1.41	6.13431e-05	8.50343e-05
-0.03	-1.41	7.47001e-05	0.0001031
0	-1.41	8.81138e-05	0.000120014
0.03	-1.41	0.000100581	0.000135041
0.06	-1.41	0.00011105	0.000147686
0.09	-1.41	0.000118531	0.00015769
0.12	-1.41	0.000122215	0.000164987
0.15	-1.41	0.000121599	0.000169669
0.18	-1.41	0.000116577	0.000171928
0.21	-1.41	0.000107495	0.000172009
0.24	-1.41	9.5133e-05	0.000170172
0.27	-1.41	8.06197e-05	0.00016666
0.3	-1.41	6.52927e-05	0.000161683
0.33	-1.41	5.05164e-05	0.000155415
0.36	-1.41	3.75016e-05	0.000147998
0.39	-1.41	2.71554e-05	0.00013956
0.42	-1.41	1.999e-05	0.00013023
0.45	-1.41	1.61019e-05	0.00012016
0.48	-1.41	1.52183e-05	0.000109538
0.51	-1.41	1.67925e-05	9.85904e-05
0.54	-1.41	2.01233e-05	8.75813e-05
0.57	-1.41	2.44744e-05	7.67962e-05
0.6	-1.41	2.91726e-05	6.65214e-05
0.63	-1.41	3.36756e-05	5.70198e-05
0.66	-1.41	3.76062e-05	4.85085e-05
0.69	-1.41	4.07574e-05	4.11406e-05
0.72	-1.41	4.30776e-05	3.49961e-05
0.75	-1.41	4.4643e-05	3.00806e-05
0.78	-1.41	4.56259e-05	2.6332e-05
0.81	-1.41	4.62636e-05	2.36325e-05
0.84	-1.41	4.68298e-05	2.18238e-05
0.87	-1.41	4.7609e-05	2.0722e-05
0.9	-1.41	4.88742e-05	2.01322e-05
0.93	-1.41	5.08653e-05	1.98595e-05
0.96	-1.41	5.3769e-05	1.97189e-05
0.99	-1.41	5.77e-05	1.95428e-05
1.02	-1.41	6.26857e-05	1.91881e-05
1.05	-1.41	6.86557e-05	1.85433e-05
1.08	-1.41	7.544e-05	1.75353e-05
1.11	-1.41	8.27777e-05	1.6136e-05
1.14	-1.41	9.03357e-05	1.43669e-05
1.17	-1.41	9.77378e-05	1.23002e-05
1.2	-1.41	0.000104599	1.0054e-05
1.23	-1.41	0.000110563	7.78172e-06
1.26	-1.41	0.00011533	5.65366e-06
1.29	-1.41	0.000118688	3.8348e-06
1.32	-1.41	0.000120514	2.46058e-06
1.35	-1.41	0.000120783	1.61595e-06
1.38	-1.41	0.000119553	1.32191e-06
1.41	-1.41	0.000116946	1.53283e-06
1.44	-1.41	0.000113129	2.14532e-06
1.47	-1.41	0.000108289	3.0169e-06
1.5	-1.41	0.000102616	3.99034e-06
-1.5	-1.38	3.79813e-06	8.44399e-05
-1.47	-1.38	4.56588e-06	8.7241e-05
-1.44	-1.38	5.86304e-06	8.88208e-05
-1.41	-1.38	7.64374e-06	8.89997e-05
-1.38	-1.38	9.78648e-06	8.76217e-05
-1.35	-1.38	1.21038e-05	8.45773e-05
-1.32	-1.38	1.43646e-05	7.98304e-05
-1.29	-1.38	1.6326e-05	7.34434e-05
-1.26	-1.38	1.77678e-05	6.55959e-05
-1.23	-1.38	1.85248e-05	5.65925e-05
-1.2	-1.38	1.85093e-05	4.68547e-05
-1.17	-1.38	1.77222e-05	3.68964e-05
-1.14	-1.38	1.62522e-05	2.72851e-05
-1.11	-1.38	1.42624e-05	1.85929e-05
-1.08	-1.38	1.19712e-05	1.13458e-05
-1.05	-1.38	9.62837e-06	5.97862e-06
-1.02	-1.38	7.49203e-06	2.80221e-06
-0.99	-1.38	5.80761e-06	1.98658e-06
-0.96	-1.38	4.79117e-06	3.56069e-06
-0.93	-1.38	4.61675e-06	7.42585e-06
-0.9	-1.38	5.40725e-06	1.3378e-05
-0.87	-1.38	7.22795e-06	2.1133e-05
-0.84	-1.38	1.00817e-05	3.0351e-05
-0.81	-1.38	1.39057e-05	4.0654e-05
-0.78	-1.38	1.85697e-05	5.1638e-05
-0.75	-1.38	2.38775e-05	6.2877e-05
-0.72	-1.38	2.95718e-05	7.3923e-05
-0.69	-1.38	3.53453e-05	8.43038e-05
-0.66	-1.38	4.08574e-05	9.35239e-05
-0.63	-1.38	4.57571e-05	0.000101072
-0.6	-1.38	4.97113e-05	0.000106443
-0.57	-1.38	5.24345e-05	0.00010917
-0.54	-1.38	5.37176e-05	0.000108877
-0.51	-1.38	5.3452e-05	0.000105341
-0.48	-1.38	5.16467e-05	9.8558e-05
-0.45	-1.38	4.84348e-05	8.88027e-05
-0.42	-1.38	4.40702e-05	7.66597e-05
-0.39	-1.38	3.89151e-05	6.30191e-05
-0.36	-1.38	3.34181e-05	4.90221e-05
-0.33	-1.38	2.80868e-05	3.5957e-05
-0.3	-1.38	2.34551e-05	2.51186e-05
-0.27	-1.38	2.00479e-05	1.76501e-05
-0.24	-1.38	1.83437e-05	1.43978e-05
-0.21	-1.38	1.87371e-05	1.58048e-05
-0.18	-1.38	2.15024e-05	2.18626e-05
-0.15	-1.38	2.67595e-05	3.21304e-05
-0.12	-1.38	3.44451e-05	4.58112e-05
-0.09	-1.38	4.42914e-05	6.18705e-05
-0.06	-1.38	5.58172e-05	7.91713e-05
-0.03	-1.38	6.83364e-05	9.66023e-05
0	-1.38	8.09873e-05	0.000113181
0.03	-1.38	9.27887e-05	0.000128124
0.06	-1.38	0.000102722	0.000140874
0.09	-1.38	0.000109836	0.000151104
0.12	-1.38	0.000113365	0.000158685
0.15	-1.38	0.000112838	0.000163649
0.18	-1.38	0.000108174	0.000166139
0.21	-1.38	9.97134e-05	0.000166362
0.24	-1.38	8.8209e-05	0.000164551
0.27	-1.38	7.47356e-05	0.000160934
0.3	-1.38	6.05542e-05	0.000155712
0.33	-1.38	4.69408e-05	0.000149062
0.36	-1.38	3.50164e-05	0.000141133
0.39	-1.38	2.56088e-05	0.000132069
0.42	-1.38	1.91708e-05	0.000122021
0.45	-1.38	1.57651e-05	0.000111168
0.48	-1.38	1.51123e-05	9.97327e-05
0.51	-1.38	1.66827e-05	8.79821e-05
0.54	-1.38	1.98109e-05	7.62236e-05
0.57	-1.38	2.38074e-05	6.47873e-05
0.6	-1.38	2.80502e-05	5.40019e-05
0.63	-1.38	3.20462e-05	4.41659e-05
0.66	-1.38	3.54612e-05	3.5522e-05
0.69	-1.38	3.81232e-05	2.82365e-05
0.72	-1.38	4.00062e-05	2.23885e-05
0.75	-1.38	4.12039e-05	1.79695e-05
0.78	-1.38	4.18992e-05	1.48917e-05
0.81	-1.38	4.2335e-05	1.3003e-05
0.84	-1.38	4.27868e-05	1.21059e-05
0.87	-1.38	4.35401e-05	1.1976e-05
0.9	-1.38	4.48675e-05	1.2379e-05
0.93	-1.38	4.70089e-05	1.30851e-05
0.96	-1.38	5.01507e-05	1.38797e-05
0.99	-1.38	5.44069e-05	1.45722e-05
1.02	-1.38	5.9802e-05	1.50034e-05
1.05	-1.38	6.62602e-05	1.5052e-05
1.08	-1.38	7.3602e-05	1.46418e-05
1.11	-1.38	8.15527e-05	1.37469e-05
1.14	-1.38	8.97609e-05	1.23959e-05
1.17	-1.38	9.78285e-05	1.06716e-05
1.2	-1.38	0.000105347	8.70571e-06
1.23	-1.38	0.000111935	6.66638e-06
1.26	-1.38	0.000117274	4.73885e-06
1.29	-1.38	0.000121131	3.10182e-06
1.32	-1.38	0.000123372	1.90233e-06
1.35	-1.38	0.000123965	1.23409e-06
1.38	-1.38	0.000122966	1.12377e-06
1.41	-1.38	0.000120502	1.52837e-06
1.44	-1.38	0.000116746	2.34455e-06
1.47	-1.38	0.000111897	3.42787e-06
1.5	-1.38	0.000106159	4.61776e-06
-1.5	-1.35	5.41778e-06	9.02149e-05
-1.47	-1.35	6.23787e-06	9.32554e-05
-1.44	-1.35	7.51624e-06	9.49287e-05
-1.41	-1.35	9.2105e-06	9.50298e-05
-1.38	-1.35	1.12099e-05	9.3385e-05
-1.35	-1.35	1.33433e-05	8.988e-05
-1.32	-1.35	1.53986e-05	8.44895e-05
-1.29	-1.35	1.71519e-05	7.73044e-05
-1.26	-1.35	1.83991e-05	6.8551e-05
-1.23	-1.35	1.89865e-05	5.85957e-05
-1.2	-1.35	1.8833e-05	4.79325e-05
-1.17	-1.35	1.79413e-05	3.71513e-05
-1.14	-1.35	1.63987e-05	2.68905e-05
-1.11	-1.35	1.43656e-05	1.77805e-05
-1.08	-1.35	1.20577e-05	1.03859e-05
-1.05	-1.35	9.72431e-06	5.15732e-06
-1.02	-1.35	7.62596e-06	2.39732e-06
-0.99	-1.35	6.0143e-06	2.24685e-06
-0.96	-1.35	5.11544e-06	4.68977e-06
-0.93	-1.35	5.11696e-06	9.57287e-06
-0.9	-1.35	6.15791e-06	1.66347e-05
-0.87	-1.35	8.32079e-06	2.55372e-05
-0.84	-1.35	1.16248e-05	3.58936e-05
-0.81	-1.35	1.60197e-05	4.72899e-05
-0.78	-1.35	2.13815e-05	5.92973e-05
-0.75	-1.35	2.75101e-05	7.14761e-05
-0.72	-1.35	3.41319e-05	8.33741e-05
-0.69	-1.35	4.0909e-05	9.45224e-05
-0.66	-1.35	4.74561e-05	0.000104433
-0.63	-1.35	5.33654e-05	0.000112602
-0.6	-1.35	5.82387e-05	0.000118531
-0.57	-1.35	6.17237e-05	0.000121753
-0.54	-1.35	6.35501e-05	0.000121881
-0.51	-1.35	6.35604e-05	0.000118671
-0.48	-1.35	6.17329e-05	0.000112089
-0.45	-1.35	5.8192e-05	0.000102364
-0.42	-1.35	5.32052e-05	9.00352e-05
-0.39	-1.35	4.7168e-05	7.59459e-05
-0.36	-1.35	4.05771e-05	6.12006e-05
-0.33	-1.35	3.39964e-05	4.70693e-05
-0.3	-1.35	2.8017e-05	3.48532e-05
-0.27	-1.35	2.32153e-05	2.57309e-05
-0.24	-1.35	2.01113e-05	2.06123e-05
-0.21	-1.35	1.91279e-05	2.00267e-05
-0.18	-1.35	2.05548e-05	2.40666e-05
-0.15	-1.35	2.45157e-05	3.23939e-05
-0.12	-1.35	3.09442e-05	4.43056e-05
-0.09	-1.35	3.95672e-05	5.88419e-05
-0.06	-1.35	4.99022e-05	7.49146e-05
-0.03	-1.35	6.12708e-05	9.14328e-05
0	-1.35	7.28324e-05	0.000107408
0.03	-1.35	8.36418e-05	0.000122025
0.06	-1.35	9.27303e-05	0.000134682
0.09	-1.35	9.92056e-05	0.000144995
0.12	-1.35	0.000102361	0.000152777
0.15	-1.35	0.00010178	0.000158003
0.18	-1.35	9.74075e-05	0.000160767
0.21	-1.35	8.95914e-05	0.000161235
0.24	-1.35	7.90516e-05	0.00015961
0.27	-1.35	6.67997e-05	0.000156095
0.3	-1.35	5.40058e-05	0.000150881
0.33	-1.35	4.18391e-05	0.000144137
0.36	-1.35	3.13117e-05	0.000136013
0.39	-1.35	2.31538e-05	0.000126655
0.42	-1.35	1.77436e-05	0.000116225
0.45	-1.35	1.50983e-05	0.000104917
0.48	-1.35	1.49237e-05	9.29719e-05
0.51	-1.35	1.67026e-05	8.06828e-05
0.54	-1.35	1.98033e-05	6.83879e-05
0.57	-1.35	2.35824e-05	5.64516e-05
0.6	-1.35	2.74692e-05	4.52378e-05
0.63	-1.35	3.10202e-05	3.5078e-05
0.66	-1.35	3.39447e-05	2.62422e-05
0.69	-1.35	3.6106e-05	1.8915e-05
0.72	-1.35	3.75042e-05	1.31832e-05
0.75	-1.35	3.8251e-05	9.0344e-06
0.78	-1.35	3.85409e-05	6.36658e-06
0.81	-1.35	3.86242e-05	5.00501e-06
0.84	-1.35	3.87817e-05	4.72368e-06
0.87	-1.35	3.93032e-05	5.26711e-06
0.9	-1.35	4.04671e-05	6.37034e-06
0.93	-1.35	4.25201e-05	7.77531e-06
0.96	-1.35	4.56567e-05	9.24368e-06
0.99	-1.35	4.99991e-05	1.05665e-05
1.02	-1.35	5.55787e-05	1.1572e-05
1.05	-1.35	6.23231e-05	1.21324e-05
1.08	-1.35	7.00511e-05	1.21699e-05
1.11	-1.35	7.84795e-05	1.16616e-05
1.14	-1.35	8.72416e-05	1.0643e-05
1.17	-1.35	9.59171e-05	9.20598e-06
1.2	-1.35	0.000104071	7.49296e-06
1.23	-1.35	0.000111292	5.68271e-06
1.26	-1.35	0.000117234	3.97054e-06
1.29	-1.35	0.000121638	2.54361e-06
1.32	-1.35	0.000124352	1.55548e-06
1.35	-1.35	0.000125331	1.10435e-06
1.38	-1.35	0.000124627	1.21946e-06
1.41	-1.35	0.000122369	1.85889e-06
1.44	-1.35	0.000118739	2.91921e-06
1.47	-1.35	0.000113948	4.25505e-06
1.5	-1.35	0.000108215	5.70429e-06
-1.5	-1.32	7.20612e-06	9.51186e-05
-1.47	-1.32	8.06696e-06	9.84078e-05
-1.44	-1.32	9.30118e-06	0.000100178
-1.41	-1.32	1.08717e-05	0.000100197
-1.38	-1.32	1.26819e-05	9.82735e-05
-1.35	-1.32	1.45814e-05	9.42895e-05
-1.32	-1.32	1.63825e-05	8.82352e-05
-1.29	-1.32	1.78849e-05	8.02364e-05
-1.26	-1.32	1.89048e-05	7.05742e-05
-1.23	-1.32	1.93027e-05	5.96858e-05
-1.2	-1.32	1.90046e-05	4.81459e-05
-1.17	-1.32	1.80143e-05	3.66264e-05
-1.14	-1.32	1.64147e-05	2.58397e-05
-1.11	-1.32	1.43594e-05	1.64725e-05
-1.08	-1.32	1.20572e-05	9.12222e-06
-1.05	-1.32	9.75222e-06	4.24447e-06
-1.02	-1.32	7.70341e-06	2.12036e-06
-0.99	-1.32	6.1658e-06	2.84652e-06
-0.96	-1.32	5.37432e-06	6.34676e-06
-0.93	-1.32	5.53065e-06	1.24e-05
-0.9	-1.32	6.79252e-06	2.0677e-05
-0.87	-1.32	9.26412e-06	3.07787e-05
-0.84	-1.32	1.29869e-05	4.22691e-05
-0.81	-1.32	1.79306e-05	5.46992e-05
-0.78	-1.32	2.39844e-05	6.76198e-05
-0.75	-1.32	3.09512e-05	8.05855e-05
-0.72	-1.32	3.85461e-05	9.31501e-05
-0.69	-1.32	4.64032e-05	0.00010486
-0.66	-1.32	5.40913e-05	0.00011525
-0.63	-1.32	6.11416e-05	0.000123839
-0.6	-1.32	6.70836e-05	0.000130152
-0.57	-1.32	7.14887e-05	0.000133736
-0.54	-1.32	7.40147e-05	0.000134212
-0.51	-1.32	7.44452e-05	0.000131329
-0.48	-1.32	7.27199e-05	0.000125027
-0.45	-1.32	6.89486e-05	0.000115502
-0.42	-1.32	6.341e-05	0.000103239
-0.39	-1.32	5.65329e-05	8.90249e-05
-0.36	-1.32	4.88643e-05	7.39098e-05
-0.33	-1.32	4.10269e-05	5.91197e-05
-0.3	-1.32	3.36716e-05	4.59328e-05
-0.27	-1.32	2.74278e-05	3.55324e-05
-0.24	-1.32	2.28567e-05	2.88639e-05
-0.21	-1.32	2.0408e-05	2.65212e-05
-0.18	-1.32	2.03838e-05	2.86835e-05
-0.15	-1.32	2.29091e-05	3.51119e-05
-0.12	-1.32	2.79117e-05	4.5203e-05
-0.09	-1.32	3.51131e-05	5.80859e-05
-0.06	-1.32	4.40313e-05	7.2741e-05
-0.03	-1.32	5.4001e-05	8.81211e-05
0	-1.32	6.4211e-05	0.000103254
0.03	-1.32	7.37638e-05	0.000117318
0.06	-1.32	8.17542e-05	0.000129685
0.09	-1.32	8.73635e-05	0.000139927
0.12	-1.32	8.99591e-05	0.000147812
0.15	-1.32	8.91859e-05	0.000153265
0.18	-1.32	8.50311e-05	0.000156334
0.21	-1.32	7.78475e-05	0.000157146
0.24	-1.32	6.83238e-05	0.00015587
0.27	-1.32	5.74026e-05	0.000152687
0.3	-1.32	4.61539e-05	0.000147769
0.33	-1.32	3.5629e-05	0.000141271
0.36	-1.32	2.67189e-05	0.000133332
0.39	-1.32	2.00447e-05	0.000124091
0.42	-1.32	1.58994e-05	0.000113704
0.45	-1.32	1.42459e-05	0.000102361
0.48	-1.32	1.47681e-05	9.03041e-05
0.51	-1.32	1.6956e-05	7.78314e-05
0.54	-1.32	2.02068e-05	6.52932e-05
0.57	-1.32	2.39195e-05	5.30725e-05
0.6	-1.32	2.75712e-05	4.15572e-05
0.63	-1.32	3.07648e-05	3.11063e-05
0.66	-1.32	3.32507e-05	2.20169e-05
0.69	-1.32	3.49245e-05	1.44979e-05
0.72	-1.32	3.58106e-05	8.65423e-06
0.75	-1.32	3.60377e-05	4.48357e-06
0.78	-1.32	3.58116e-05	1.8853e-06
0.81	-1.32	3.53906e-05	6.78076e-07
0.84	-1.32	3.50629e-05	6.228e-07
0.87	-1.32	3.51267e-05	1.44677e-06
0.9	-1.32	3.58713e-05	2.86603e-06
0.93	-1.32	3.75576e-05	4.60401e-06
0.96	-1.32	4.03974e-05	6.40616e-06
0.99	-1.32	4.45317e-05	8.05085e-06
1.02	-1.32	5.00105e-05	9.35779e-06
1.05	-1.32	5.67763e-05	1.01948e-05
1.08	-1.32	6.46571e-05	1.04836e-05
1.11	-1.32	7.33699e-05	1.02041e-05
1.14	-1.32	8.25382e-05	9.39636e-06
1.17	-1.32	9.17223e-05	8.15852e-06
1.2	-1.32	0.000100459	6.63891e-06
1.23	-1.32	0.000108304	5.02171e-06
1.26	-1.32	0.000114874	3.50631e-06
1.29	-1.32	0.00011988	2.28256e-06
1.32	-1.32	0.000123142	1.50541e-06
1.35	-1.32	0.000124595	1.2737e-06
1.38	-1.32	0.000124282	1.6171e-06
1.41	-1.32	0.00012233	2.4944e-06
1.44	-1.32	0.000118928	3.80339e-06
1.47	-1.32	0.000114301	5.40033e-06
1.5	-1.32	0.000108683	7.12464e-06
-1.5	-1.29	9.0531e-06	9.89068e-05
-1.47	-1.29	9.94912e-06	0.000102434
-1.44	-1.29	1.11254e-05	0.00010429
-1.41	-1.29	1.25511e-05	0.000104211
-1.38	-1.29	1.4146e-05	0.000101992
-1.35	-1.29	1.57832e-05	9.75146e-05
-1.32	-1.29	1.73024e-05	9.07882e-05
-1.29	-1.29	1.85306e-05	8.19812e-05
-1.26	-1.29	1.93069e-05	7.14373e-05
-1.23	-1.29	1.95077e-05	5.96728e-05
-1.2	-1.29	1.90668e-05	4.73501e-05
-1.17	-1.29	1.79878e-05	3.52273e-05
-1.14	-1.29	1.63471e-05	2.40903e-05
-1.11	-1.29	1.4288e-05	1.46777e-05
-1.08	-1.29	1.20081e-05	7.60973e-06
-1.05	-1.29	9.74175e-06	3.33358e-06
-1.02	-1.29	7.7427e-06	2.0925e-06
-0.99	-1.29	6.26624e-06	3.92191e-06
-0.96	-1.29	5.55444e-06	8.66971e-06
-0.93	-1.29	5.82328e-06	1.60339e-05
-0.9	-1.29	7.25133e-06	2.56083e-05
-0.87	-1.29	9.96876e-06	3.69284e-05
-0.84	-1.29	1.40455e-05	4.95084e-05
-0.81	-1.29	1.94787e-05	6.28681e-05
-0.78	-1.29	2.61791e-05	7.65456e-05
-0.75	-1.29	3.39607e-05	9.00993e-05
-0.72	-1.29	4.25339e-05	0.000103101
-0.69	-1.29	5.15088e-05	0.000115127
-0.66	-1.29	6.04098e-05	0.000125747
-0.63	-1.29	6.87042e-05	0.000134522
-0.6	-1.29	7.58433e-05	0.000141012
-0.57	-1.29	8.13141e-05	0.000144797
-0.54	-1.29	8.46924e-05	0.00014552
-0.51	-1.29	8.56936e-05	0.000142935
-0.48	-1.29	8.42102e-05	0.000136971
-0.45	-1.29	8.03321e-05	0.000127788
-0.42	-1.29	7.43455e-05	0.000115823
-0.39	-1.29	6.6712e-05	0.000101798
-0.36	-1.29	5.80294e-05	8.66931e-05
-0.33	-1.29	4.89809e-05	7.16681e-05
-0.3	-1.29	4.02781e-05	5.79517e-05
-0.27	-1.29	3.26041e-05	4.67025e-05
-0.24	-1.29	2.65601e-05	3.88724e-05
-0.21	-1.29	2.26206e-05	3.5095e-05
-0.18	-1.29	2.10973e-05	3.56179e-05
-0.15	-1.29	2.21138e-05	4.02917e-05
-0.12	-1.29	2.55907e-05	4.86118e-05
-0.09	-1.29	3.12438e-05	5.98039e-05
-0.06	-1.29	3.85941e-05	7.29321e-05
-0.03	-1.29	4.69935e-05	8.70127e-05
0	-1.29	5.56676e-05	0.000101113
0.03	-1.29	6.3775e-05	0.000114425
0.06	-1.29	7.04839e-05	0.000126315
0.09	-1.29	7.50589e-05	0.000136334
0.12	-1.29	7.6951e-05	0.000144215
0.15	-1.29	7.58752e-05	0.000149848
0.18	-1.29	7.18636e-05	0.000153241
0.21	-1.29	6.52785e-05	0.000154489
0.24	-1.29	5.67771e-05	0.00015373
0.27	-1.29	4.72302e-05	0.000151121
0.3	-1.29	3.76046e-05	0.000146812
0.33	-1.29	2.88287e-05	0.00014094
0.36	-1.29	2.16671e-05	0.000133624
0.39	-1.29	1.66268e-05	0.000124982
0.42	-1.29	1.391e-05	0.000115145
0.45	-1.29	1.34206e-05	0.00010428
0.48	-1.29	1.48153e-05	9.26034e-05
0.51	-1.29	1.7586e-05	8.03949e-05
0.54	-1.29	2.1153e-05	6.79917e-05
0.57	-1.29	2.49521e-05	5.57741e-05
0.6	-1.29	2.8502e-05	4.41377e-05
0.63	-1.29	3.14462e-05	3.34595e-05
0.66	-1.29	3.35701e-05	2.40624e-05
0.69	-1.29	3.47968e-05	1.61853e-05
0.72	-1.29	3.51708e-05	9.96351e-06
0.75	-1.29	3.48341e-05	5.42196e-06
0.78	-1.29	3.40015e-05	2.48141e-06
0.81	-1.29	3.29384e-05	9.74764e-07
0.84	-1.29	3.19405e-05	6.69956e-07
0.87	-1.29	3.13167e-05	1.29515e-06
0.9	-1.29	3.13716e-05	2.56273e-06
0.93	-1.29	3.23871e-05	4.18998e-06
0.96	-1.29	3.46012e-05	5.9154e-06
0.99	-1.29	3.81855e-05	7.51114e-06
1.02	-1.29	4.32213e-05	8.79231e-06
1.05	-1.29	4.96807e-05	9.62413e-06
1.08	-1.29	5.74145e-05	9.92757e-06
1.11	-1.29	6.61524e-05	9.68317e-06
1.14	-1.29	7.55179e-05	8.93224e-06
1.17	-1.29	8.50575e-05	7.77388e-06
1.2	-1.29	9.42815e-05	6.3565e-06
1.23	-1.29	0.000102711	4.86303e-06
1.26	-1.29	0.000109921	3.49028e-06
1.29	-1.29	0.000115581	2.42469e-06
1.32	-1.29	0.000119475	1.81779e-06
1.35	-1.29	0.000121512	1.76596e-06
1.38	-1.29	0.000121715	2.29829e-06
1.41	-1.29	0.000120204	3.37532e-06
1.44	-1.29	0.000117172	4.89884e-06
1.47	-1.29	0.000112854	6.73066e-06
1.5	-1.29	0.000107502	8.71614e-06
-1.5	-1.26	1.08384e-05	0.000101355
-1.47	-1.26	1.17709e-05	0.000105085
-1.44	-1.26	1.28881e-05	0.000106992
-1.41	-1.26	1.4166e-05	0.00010679
-1.38	-1.26	1.55409e-05	0.000104254
-1.35	-1.26	1.69107e-05	9.92727e-05
-1.32	-1.26	1.8144e-05	9.18816e-05
-1.29	-1.26	1.90961e-05	8.22978e-05
-1.26	-1.26	1.96307e-05	7.09358e-05
-1.23	-1.26	1.96408e-05	5.83978e-05
-1.2	-1.26	1.90682e-05	4.54385e-05
-1.17	-1.26	1.79153e-05	3.29029e-05
-1.14	-1.26	1.62502e-05	2.16472e-05
-1.11	-1.26	1.42031e-05	1.24526e-05
-1.08	-1.26	1.19563e-05	5.94901e-06
-1.05	-1.26	9.73102e-06	2.55802e-06
-1.02	-1.26	7.77144e-06	2.46658e-06
-0.99	-1.26	6.32995e-06	5.63086e-06
-0.96	-1.26	5.65359e-06	1.18072e-05
-0.93	-1.26	5.9721e-06	2.0601e-05
-0.9	-1.26	7.48633e-06	3.15225e-05
-0.87	-1.26	1.0356e-05	4.40397e-05
-0.84	-1.26	1.46854e-05	5.76205e-05
-0.81	-1.26	2.05065e-05	7.17601e-05
-0.78	-1.26	2.77607e-05	8.5994e-05
-0.75	-1.26	3.62819e-05	9.98966e-05
-0.72	-1.26	4.57842e-05	0.000113072
-0.69	-1.26	5.58602e-05	0.000125138
-0.66	-1.26	6.59931e-05	0.000135716
-0.63	-1.26	7.55866e-05	0.00014442
-0.6	-1.26	8.40105e-05	0.000150862
-0.57	-1.26	9.06609e-05	0.000154669
-0.54	-1.26	9.50244e-05	0.000155519
-0.51	-1.26	9.67396e-05	0.000153181
-0.48	-1.26	9.56443e-05	0.000147583
-0.45	-1.26	9.18023e-05	0.000138859
-0.42	-1.26	8.55037e-05	0.000127396
-0.39	-1.26	7.72402e-05	0.000113846
-0.36	-1.26	6.76596e-05	9.91093e-05
-0.33	-1.26	5.75048e-05	8.42623e-05
-0.3	-1.26	4.75476e-05	7.0461e-05
-0.27	-1.26	3.85228e-05	5.88126e-05
-0.24	-1.26	3.10696e-05	5.02482e-05
-0.21	-1.26	2.56843e-05	4.54149e-05
-0.18	-1.26	2.26855e-05	4.46081e-05
-0.15	-1.26	2.2193e-05	4.77529e-05
-0.12	-1.26	2.41193e-05	5.44375e-05
-0.09	-1.26	2.81749e-05	6.39859e-05
-0.06	-1.26	3.3886e-05	7.55556e-05
-0.03	-1.26	4.06265e-05	8.82413e-05
0	-1.26	4.76635e-05	0.000101168
0.03	-1.26	5.42184e-05	0.000113567
0.06	-1.26	5.95388e-05	0.000124815
0.09	-1.26	6.29788e-05	0.000134464
0.12	-1.26	6.4077e-05	0.000142232
0.15	-1.26	6.26226e-05	0.000147985
0.18	-1.26	5.86946e-05	0.000151708
0.21	-1.26	5.26656e-05	0.000153469
0.24	-1.26	4.51619e-05	0.000153384
0.27	-1.26	3.69832e-05	0.00015159
0.3	-1.26	2.8993e-05	0.000148214
0.33	-1.26	2.19976e-05	0.000143371
0.36	-1.26	1.6636e-05	0.000137152
0.39	-1.26	1.33011e-05	0.000129641
0.42	-1.26	1.21047e-05	0.000120927
0.45	-1.26	1.28901e-05	0.000111127
0.48	-1.26	1.52842e-05	0.000100406
0.51	-1.26	1.87765e-05	8.89949e-05
0.54	-1.26	2.28051e-05	7.71872e-05
0.57	-1.26	2.68357e-05	6.53337e-05
0.6	-1.26	3.04215e-05	5.38166e-05
0.63	-1.26	3.32389e-05	4.30177e-05
0.66	-1.26	3.51005e-05	3.32815e-05
0.69	-1.26	3.59501e-05	2.4882e-05
0.72	-1.26	3.58454e-05	1.79983e-05
0.75	-1.26	3.4936e-05	1.27023e-05
0.78	-1.26	3.3441e-05	8.95944e-06
0.81	-1.26	3.16292e-05	6.64202e-06
0.84	-1.26	2.9802e-05	5.54929e-06
0.87	-1.26	2.82786e-05	5.43226e-06
0.9	-1.26	2.73808e-05	6.01826e-06
0.93	-1.26	2.74163e-05	7.03307e-06
0.96	-1.26	2.86574e-05	8.21903e-06
0.99	-1.26	3.13169e-05	9.34914e-06
1.02	-1.26	3.55219e-05	1.02377e-05
1.05	-1.26	4.12898e-05	1.07481e-05
1.08	-1.26	4.85112e-05	1.07993e-05
1.11	-1.26	5.69449e-05	1.03688e-05
1.14	-1.26	6.62285e-05	9.49382e-06
1.17	-1.26	7.59051e-05	8.26806e-06
1.2	-1.26	8.54648e-05	6.8327e-06
1.23	-1.26	9.43931e-05	5.3619e-06
1.26	-1.26	0.000102222	4.04286e-06
1.29	-1.26	0.000108572	3.05264e-06
1.32	-1.26	0.000113181	2.53511e-06
1.35	-1.26	0.00011592	2.58208e-06
1.38	-1.26	0.000116783	3.22225e-06
1.41	-1.26	0.000115877	4.42026e-06
1.44	-1.26	0.00011339	6.086e-06
1.47	-1.26	0.000109562	8.09199e-06
1.5	-1.26	0.000104661	1.02949e-05
-1.5	-1.23	1.24457e-05	0.000102278
-1.47	-1.23	1.34223e-05	0.000106146
-1.44	-1.23	1.44919e-05	0.000108052
-1.41	-1.23	1.56362e-05	0.000107683
-1.38	-1.23	1.68077e-05	0.000104807
-1.35	-1.23	1.7928e-05	9.93198e-05
-1.32	-1.23	1.8894e-05	9.12907e-05
-1.29	-1.23	1.95895e-05	8.09935e-05
-1.26	-1.23	1.99023e-05	6.89194e-05
-1.23	-1.23	1.97424e-05	5.57615e-05
-1.2	-1.23	1.9059e-05	4.23682e-05
-1.17	-1.23	1.78527e-05	2.96684e-05
-1.14	-1.23	1.61818e-05	1.85802e-05
-1.11	-1.23	1.41609e-05	9.9145e-06
-1.08	-1.23	1.19545e-05	4.29314e-06
-1.05	-1.23	9.76667e-06	2.09275e-06
-1.02	-1.23	7.8284e-06	3.42391e-06
-0.99	-1.23	6.38552e-06	8.14551e-06
-0.96	-1.23	5.68727e-06	1.59083e-05
-0.93	-1.23	5.97555e-06	2.62159e-05
-0.9	-1.23	7.47376e-06	3.84916e-05
-0.87	-1.23	1.03736e-05	5.21382e-05
-0.84	-1.23	1.48182e-05	6.65837e-05
-0.81	-1.23	2.08816e-05	8.13094e-05
-0.78	-1.23	2.85442e-05	9.58604e-05
-0.75	-1.23	3.76698e-05	0.000109841
-0.72	-1.23	4.79858e-05	0.0001229
-0.69	-1.23	5.9076e-05	0.000134714
-0.66	-1.23	7.03888e-05	0.000144966
-0.63	-1.23	8.12678e-05	0.000153337
-0.6	-1.23	9.10022e-05	0.000159503
-0.57	-1.23	9.88944e-05	0.000163148
-0.54	-1.23	0.000104337	0.000163993
-0.51	-1.23	0.000106887	0.000161838
-0.48	-1.23	0.00010632	0.000156614
-0.45	-1.23	0.000102668	0.000148435
-0.42	-1.23	9.62212e-05	0.000137641
-0.39	-1.23	8.74964e-05	0.000124814
-0.36	-1.23	7.71876e-05	0.000110765
-0.33	-1.23	6.60943e-05	9.64758e-05
-0.3	-1.23	5.50444e-05	8.30104e-05
-0.27	-1.23	4.48203e-05	7.14025e-05
-0.24	-1.23	3.60953e-05	6.25374e-05
-0.21	-1.23	2.93832e-05	5.7051e-05
-0.18	-1.23	2.50066e-05	5.52637e-05
-0.15	-1.23	2.30793e-05	5.71587e-05
-0.12	-1.23	2.35053e-05	6.24057e-05
-0.09	-1.23	2.59911e-05	7.04241e-05
-0.06	-1.23	3.00712e-05	8.04683e-05
-0.03	-1.23	3.51447e-05	9.1722e-05
0	-1.23	4.05253e-05	0.000103385
0.03	-1.23	4.55009e-05	0.00011474
0.06	-1.23	4.94023e-05	0.000125204
0.09	-1.23	5.1675e-05	0.000134344
0.12	-1.23	5.19467e-05	0.000141882
0.15	-1.23	5.00802e-05	0.000147681
0.18	-1.23	4.62013e-05	0.000151715
0.21	-1.23	4.06926e-05	0.00015404
0.24	-1.23	3.41498e-05	0.000154759
0.27	-1.23	2.73034e-05	0.000153994
0.3	-1.23	2.0917e-05	0.000151857
0.33	-1.23	1.5679e-05	0.000148436
0.36	-1.23	1.21079e-05	0.000143791
0.39	-1.23	1.04875e-05	0.000137959
0.42	-1.23	1.08427e-05	0.000130967
0.45	-1.23	1.29583e-05	0.000122861
0.48	-1.23	1.64317e-05	0.000113726
0.51	-1.23	2.07476e-05	0.000103706
0.54	-1.23	2.53576e-05	9.30209e-05
0.57	-1.23	2.97513e-05	8.19594e-05
0.6	-1.23	3.35089e-05	7.08649e-05
0.63	-1.23	3.63319e-05	6.01065e-05
0.66	-1.23	3.8052e-05	5.00433e-05
0.69	-1.23	3.8625e-05	4.09877e-05
0.72	-1.23	3.81138e-05	3.31754e-05
0.75	-1.23	3.6668e-05	2.67456e-05
0.78	-1.23	3.45038e-05	2.1734e-05
0.81	-1.23	3.18872e-05	1.80797e-05
0.84	-1.23	2.91198e-05	1.56403e-05
0.87	-1.23	2.65278e-05	1.42143e-05
0.9	-1.23	2.44489e-05	1.35648e-05
0.93	-1.23	2.32179e-05	1.34426e-05
0.96	-1.23	2.31467e-05	1.36055e-05
0.99	-1.23	2.44984e-05	1.38349e-05
1.02	-1.23	2.74591e-05	1.39478e-05
1.05	-1.23	3.21079e-05	1.38062e-05
1.08	-1.23	3.83946e-05	1.3324e-05
1.11	-1.23	4.61269e-05	1.24713e-05
1.14	-1.23	5.49751e-05	1.12748e-05
1.17	-1.23	6.44947e-05	9.81518e-06
1.2	-1.23	7.41663e-05	8.21848e-06
1.23	-1.23	8.3446e-05	6.64228e-06
1.26	-1.23	9.1821e-05	5.25719e-06
1.29	-1.23	9.88584e-05	4.22547e-06
1.32	-1.23	0.000104242	3.6799e-06
1.35	-1.23	0.000107792	3.70671e-06
1.38	-1.23	0.000109464	4.33557e-06
1.41	-1.23	0.000109338	5.53877e-06
1.44	-1.23	0.000107587	7.23944e-06
1.47	-1.23	0.000104453	9.32684e-06
1.5	-1.23	0.000100209	1.16751e-05
-1.5	-1.2	1.37749e-05	0.000101548
-1.47	-1.2	1.48088e-05	0.000105465
-1.44	-1.2	1.58527e-05	0.000107296
-1.41	-1.2	1.68927e-05	0.000106708
-1.38	-1.2	1.78954e-05	0.000103466
-1.35	-1.2	1.88043e-05	9.74831e-05
-1.32	-1.2	1.95424e-05	8.88677e-05
-1.29	-1.2	2.002e-05	7.79567e-05
-1.26	-1.2	2.01478e-05	6.53233e-05
-1.23	-1.2	1.98517e-05	5.1753e-05
-1.2	-1.2	1.9088e-05	3.81848e-05
-1.17	-1.2	1.78549e-05	2.56242e-05
-1.14	-1.2	1.61997e-05	1.50377e-05
-1.11	-1.2	1.42201e-05	7.24818e-06
-1.08	-1.2	1.20602e-05	2.84887e-06
-1.05	-1.2	9.90388e-06	2.14973e-06
-1.02	-1.2	7.96526e-06	5.16487e-06
-0.99	-1.2	6.47975e-06	1.16395e-05
-0.96	-1.2	5.69514e-06	2.11073e-05
-0.93	-1.2	5.86272e-06	3.29655e-05
-0.9	-1.2	7.22706e-06	4.65511e-05
-0.87	-1.2	1.00124e-05	6.12081e-05
-0.84	-1.2	1.44037e-05	7.63352e-05
-0.81	-1.2	2.05223e-05	9.14132e-05
-0.78	-1.2	2.83957e-05	0.000106011
-0.75	-1.2	3.7927e-05	0.000119778
-0.72	-1.2	4.88677e-05	0.000132422
-0.69	-1.2	6.08036e-05	0.000143688
-0.66	-1.2	7.31583e-05	0.000153335
-0.63	-1.2	8.52233e-05	0.000161118
-0.6	-1.2	9.62119e-05	0.000166787
-0.57	-1.2	0.000105336	0.000170091
-0.54	-1.2	0.000111895	0.000170804
-0.51	-1.2	0.000115359	0.000168759
-0.48	-1.2	0.00011544	0.000163899
-0.45	-1.2	0.000112134	0.000156324
-0.42	-1.2	0.000105722	0.00014633
-0.39	-1.2	9.67415e-05	0.000134429
-0.36	-1.2	8.59258e-05	0.000121339
-0.33	-1.2	7.4123e-05	0.000107938
-0.3	-1.2	6.22101e-05	9.51857e-05
-0.27	-1.2	5.10101e-05	8.40228e-05
-0.24	-1.2	4.12231e-05	7.5268e-05
-0.21	-1.2	3.33758e-05	6.95236e-05
-0.18	-1.2	2.77903e-05	6.71134e-05
-0.15	-1.2	2.45731e-05	6.80596e-05
-0.12	-1.2	2.36197e-05	7.21004e-05
-0.09	-1.2	2.46348e-05	7.8743e-05
-0.06	-1.2	2.71642e-05	8.73381e-05
-0.03	-1.2	3.06367e-05	9.71641e-05
0	-1.2	3.44157e-05	0.000107505
0.03	-1.2	3.78588e-05	0.000117716
0.06	-1.2	4.03813e-05	0.000127264
0.09	-1.2	4.152e-05	0.000135754
0.12	-1.2	4.09897e-05	0.000142933
0.15	-1.2	3.87245e-05	0.000148676
0.18	-1.2	3.48943e-05	0.000152964
0.21	-1.2	2.98902e-05	0.000155856
0.24	-1.2	2.42777e-05	0.000157455
0.27	-1.2	1.87203e-05	0.000157878
0.3	-1.2	1.38864e-05	0.000157226
0.33	-1.2	1.03534e-05	0.000155567
0.36	-1.2	8.52666e-06	0.000152924
0.39	-1.2	8.5884e-06	0.000149279
0.42	-1.2	1.04834e-05	0.000144585
0.45	-1.2	1.39425e-05	0.000138792
0.48	-1.2	1.8536e-05	0.000131874
0.51	-1.2	2.37437e-05	0.000123862
0.54	-1.2	2.90285e-05	0.000114862
0.57	-1.2	3.38997e-05	0.000105069
0.6	-1.2	3.79589e-05	9.47589e-05
0.63	-1.2	4.09252e-05	8.42673e-05
0.66	-1.2	4.26419e-05	7.39572e-05
0.69	-1.2	4.30686e-05	6.41795e-05
0.72	-1.2	4.22649e-05	5.52368e-05
0.75	-1.2	4.03715e-05	4.7354e-05
0.78	-1.2	3.75928e-05	4.06616e-05
0.81	-1.2	3.41832e-05	3.51925e-05
0.84	-1.2	3.04362e-05	3.08902e-05
0.87	-1.2	2.66771e-05	2.76257e-05
0.9	-1.2	2.32541e-05	2.52195e-05
0.93	-1.2	2.05264e-05	2.34642e-05
0.96	-1.2	1.88458e-05	2.21454e-05
0.99	-1.2	1.85314e-05	2.10603e-05
1.02	-1.2	1.98384e-05	2.00319e-05
1.05	-1.2	2.29235e-05	1.89207e-05
1.08	-1.2	2.78151e-05	1.76329e-05
1.11	-1.2	3.43921e-05	1.61254e-05
1.14	-1.2	4.23803e-05	1.44079e-05
1.17	-1.2	5.13685e-05	1.25403e-05
1.2	-1.2	6.08446e-05	1.06254e-05
1.23	-1.2	7.02467e-05	8.79691e-06
1.26	-1.2	7.90217e-05	7.20249e-06
1.29	-1.2	8.6682e-05	5.98508e-06
1.32	-1.2	9.28495e-05	5.26407e-06
1.35	-1.2	9.7284e-05	5.12019e-06
1.38	-1.2	9.98896e-05	5.58656e-06
1.41	-1.2	0.000100705	6.64762e-06
1.44	-1.2	9.98806e-05	8.24566e-06
1.47	-1.2	9.76434e-05	1.02933e-05
1.5	-1.2	9.42677e-05	1.26886e-05
-1.5	-1.17	1.47513e-05	9.91146e-05
-1.47	-1.17	1.58593e-05	0.00010297
-1.44	-1.17	1.69069e-05	0.000104637
-1.41	-1.17	1.78834e-05	0.000103773
-1.38	-1.17	1.87664e-05	0.000100146
-1.35	-1.17	1.95179e-05	9.36937e-05
-1.32	-1.17	2.00837e-05	8.45728e-05
-1.29	-1.17	2.03977e-05	7.31879e-05
-1.26	-1.17	2.03912e-05	6.01963e-05
-1.23	-1.17	2.00044e-05	4.64733e-05
-1.2	-1.17	1.91999e-05	3.30412e-05
-1.17	-1.17	1.7973e-05	2.09685e-05
-1.14	-1.17	1.63596e-05	1.1252e-05
-1.11	-1.17	1.44393e-05	4.70499e-06
-1.08	-1.17	1.23345e-05	1.86896e-06
-1.05	-1.17	1.0206e-05	2.96505e-06
-1.02	-1.17	8.24769e-06	7.8923e-06
-0.99	-1.17	6.6804e-06	1.62689e-05
-0.96	-1.17	5.74601e-06	2.75049e-05
-0.93	-1.17	5.70103e-06	4.08907e-05
-0.9	-1.17	6.80791e-06	5.56834e-05
-0.87	-1.17	9.32168e-06	7.11789e-05
-0.84	-1.17	1.34698e-05	8.67607e-05
-0.81	-1.17	1.94238e-05	0.000101924
-0.78	-1.17	2.72643e-05	0.000116279
-0.75	-1.17	3.69425e-05	0.000129531
-0.72	-1.17	4.82453e-05	0.000141463
-0.69	-1.17	6.07728e-05	0.000151898
-0.66	-1.17	7.39373e-05	0.000160677
-0.63	-1.17	8.69906e-05	0.00016764
-0.6	-1.17	9.90815e-05	0.000172613
-0.57	-1.17	0.00010934	0.000175414
-0.54	-1.17	0.000116976	0.000175875
-0.51	-1.17	0.000121378	0.000173869
-0.48	-1.17	0.000122193	0.000169355
-0.45	-1.17	0.000119374	0.000162422
-0.42	-1.17	0.000113188	0.000153325
-0.39	-1.17	0.000104185	0.000142508
-0.36	-1.17	9.31262e-05	0.000130596
-0.33	-1.17	8.0897e-05	0.000118357
-0.3	-1.17	6.84118e-05	0.000106636
-0.27	-1.17	5.65234e-05	9.62697e-05
-0.24	-1.17	4.59499e-05	8.79908e-05
-0.21	-1.17	3.72232e-05	8.23489e-05
-0.18	-1.17	3.06611e-05	7.96513e-05
-0.15	-1.17	2.63607e-05	7.99408e-05
-0.12	-1.17	2.421e-05	8.30092e-05
-0.09	-1.17	2.39147e-05	8.84411e-05
-0.06	-1.17	2.50356e-05	9.56798e-05
-0.03	-1.17	2.70354e-05	0.0001041
0	-1.17	2.9331e-05	0.000113077
0.03	-1.17	3.13516e-05	0.000122047
0.06	-1.17	3.2597e-05	0.000130547
0.09	-1.17	3.26936e-05	0.000138234
0.12	-1.17	3.14401e-05	0.000144895
0.15	-1.17	2.88376e-05	0.000150438
0.18	-1.17	2.50962e-05	0.000154866
0.21	-1.17	2.06129e-05	0.000158257
0.24	-1.17	1.59223e-05	0.000160727
0.27	-1.17	1.16237e-05	0.000162401
0.3	-1.17	8.29503e-06	0.000163378
0.33	-1.17	6.40974e-06	0.000163711
0.36	-1.17	6.26869e-06	0.00016339
0.39	-1.17	7.96116e-06	0.000162336
0.42	-1.17	1.13596e-05	0.000160419
0.45	-1.17	1.61476e-05	0.000157475
0.48	-1.17	2.18725e-05	0.000153346
0.51	-1.17	2.80118e-05	0.000147918
0.54	-1.17	3.40396e-05	0.000141154
0.57	-1.17	3.94832e-05	0.000133123
0.6	-1.17	4.3962e-05	0.000124003
0.63	-1.17	4.72088e-05	0.000114074
0.66	-1.17	4.90723e-05	0.000103689
0.69	-1.17	4.95091e-05	9.32321e-05
0.72	-1.17	4.85677e-05	8.30779e-05
0.75	-1.17	4.63711e-05	7.35506e-05
0.78	-1.17	4.31022e-05	6.4895e-05
0.81	-1.17	3.89929e-05	5.72608e-05
0.84	-1.17	3.43175e-05	5.07014e-05
0.87	-1.17	2.93894e-05	4.51833e-05
0.9	-1.17	2.45565e-05	4.06041e-05
0.93	-1.17	2.01939e-05	3.6814e-05
0.96	-1.17	1.66884e-05	3.36381e-05
0.99	-1.17	1.44148e-05	3.08966e-05
1.02	-1.17	1.37028e-05	2.8422e-05
1.05	-1.17	1.47987e-05	2.60732e-05
1.08	-1.17	1.78272e-05	2.37457e-05
1.11	-1.17	2.27612e-05	2.13788e-05
1.14	-1.17	2.94077e-05	1.89587e-05
1.17	-1.17	3.74142e-05	1.65174e-05
1.2	-1.17	4.6299e-05	1.41279e-05
1.23	-1.17	5.54997e-05	1.18931e-05
1.26	-1.17	6.44345e-05	9.93308e-06
1.29	-1.17	7.25644e-05	8.36805e-06
1.32	-1.17	7.94471e-05	7.303e-06
1.35	-1.17	8.47732e-05	6.81446e-06
1.38	-1.17	8.83827e-05	6.94245e-06
1.41	-1.17	9.02607e-05	7.68883e-06
1.44	-1.17	9.05167e-05	9.02155e-06
1.47	-1.17	8.93543e-05	1.08836e-05
1.5	-1.17	8.70359e-05	1.32037e-05
-1.5	-1.14	1.53307e-05	9.50146e-05
-1.47	-1.14	1.65308e-05	9.86853e-05
-1.44	-1.14	1.76161e-05	0.000100096
-1.41	-1.14	1.85765e-05	9.89001e-05
-1.38	-1.14	1.9398e-05	9.48812e-05
-1.35	-1.14	2.00568e-05	8.80108e-05
-1.32	-1.14	2.05174e-05	7.84985e-05
-1.29	-1.14	2.07334e-05	6.68212e-05
-1.26	-1.14	2.06536e-05	5.37182e-05
-1.23	-1.14	2.0231e-05	4.01479e-05
-1.2	-1.14	1.9433e-05	2.7203e-05
-1.17	-1.14	1.82519e-05	1.5996e-05
-1.14	-1.14	1.67121e-05	7.53173e-06
-1.11	-1.14	1.48751e-05	2.58903e-06
-1.08	-1.14	1.28401e-05	1.63352e-06
-1.05	-1.14	1.07432e-05	4.77683e-06
-1.02	-1.14	8.75474e-06	1.17876e-05
-0.99	-1.14	7.07654e-06	2.21487e-05
-0.96	-1.14	5.93944e-06	3.51454e-05
-0.93	-1.14	5.59966e-06	4.99671e-05
-0.9	-1.14	6.33223e-06	6.5802e-05
-0.87	-1.14	8.41872e-06	8.19129e-05
-0.84	-1.14	1.21265e-05	9.76847e-05
-0.81	-1.14	1.76776e-05	0.000112644
-0.78	-1.14	2.52092e-05	0.000126456
-0.75	-1.14	3.47274e-05	0.0001389
-0.72	-1.14	4.6065e-05	0.000149838
-0.69	-1.14	5.88504e-05	0.000159183
-0.66	-1.14	7.25004e-05	0.000166863
-0.63	-1.14	8.62445e-05	0.000172804
-0.6	-1.14	9.91839e-05	0.000176911
-0.57	-1.14	0.000110382	0.000179076
-0.54	-1.14	0.000118971	0.000179186
-0.51	-1.14	0.000124265	0.000177158
-0.48	-1.14	0.000125848	0.000172968
-0.45	-1.14	0.000123629	0.000166698
-0.42	-1.14	0.000117856	0.000158568
-0.39	-1.14	0.000109075	0.000148954
-0.36	-1.14	9.80642e-05	0.000138388
-0.33	-1.14	8.57304e-05	0.000127526
-0.3	-1.14	7.30098e-05	0.000117094
-0.27	-1.14	6.07705e-05	0.00010781
-0.24	-1.14	4.97367e-05	0.000100312
-0.21	-1.14	4.04372e-05	9.50771e-05
-0.18	-1.14	3.31801e-05	9.23803e-05
-0.15	-1.14	2.80515e-05	9.22675e-05
-0.12	-1.14	2.49333e-05	9.45691e-05
-0.09	-1.14	2.35353e-05	9.89365e-05
-0.06	-1.14	2.34382e-05	0.000104899
-0.03	-1.14	2.4143e-05	0.000111925
0	-1.14	2.51236e-05	0.000119487
0.03	-1.14	2.58826e-05	0.000127109
0.06	-1.14	2.60043e-05	0.000134407
0.09	-1.14	2.52016e-05	0.000141106
0.12	-1.14	2.33531e-05	0.000147048
0.15	-1.14	2.05219e-05	0.000152187
0.18	-1.14	1.69533e-05	0.000156565
0.21	-1.14	1.30467e-05	0.000160291
0.24	-1.14	9.30478e-06	0.000163511
0.27	-1.14	6.26351e-06	0.000166366
0.3	-1.14	4.41498e-06	0.000168968
0.33	-1.14	4.13485e-06	0.000171361
0.36	-1.14	5.62742e-06	0.000173507
0.39	-1.14	8.8976e-06	0.000175272
0.42	-1.14	1.37538e-05	0.000176436
0.45	-1.14	1.98395e-05	0.000176716
0.48	-1.14	2.66851e-05	0.000175807
0.51	-1.14	3.37701e-05	0.000173429
0.54	-1.14	4.05827e-05	0.00016938
0.57	-1.14	4.66695e-05	0.000163574
0.6	-1.14	5.1668e-05	0.000156067
0.63	-1.14	5.53227e-05	0.000147061
0.66	-1.14	5.74856e-05	0.000136879
0.69	-1.14	5.81059e-05	0.00012593
0.72	-1.14	5.72153e-05	0.000114659
0.75	-1.14	5.49118e-05	0.000103492
0.78	-1.14	5.13472e-05	9.27987e-05
0.81	-1.14	4.67197e-05	8.28616e-05
0.84	-1.14	4.12712e-05	7.38599e-05
0.87	-1.14	3.52885e-05	6.58725e-05
0.9	-1.14	2.91044e-05	5.88893e-05
0.93	-1.14	2.30955e-05	5.28312e-05
0.96	-1.14	1.76717e-05	4.75724e-05
0.99	-1.14	1.32558e-05	4.29627e-05
1.02	-1.14	1.02502e-05	3.88475e-05
1.05	-1.14	8.99636e-06	3.50848e-05
1.08	-1.14	9.72866e-06	3.15577e-05
1.11	-1.14	1.25346e-05	2.81843e-05
1.14	-1.14	1.7328e-05	2.49225e-05
1.17	-1.14	2.38442e-05	2.17715e-05
1.2	-1.14	3.16599e-05	1.87686e-05
1.23	-1.14	4.02371e-05	1.59821e-05
1.26	-1.14	4.89838e-05	1.35006e-05
1.29	-1.14	5.73209e-05	1.14202e-05
1.32	-1.14	6.47443e-05	9.83198e-06
1.35	-1.14	7.08717e-05	8.81057e-06
1.38	-1.14	7.54689e-05	8.40739e-06
1.41	-1.14	7.8454e-05	8.64764e-06
1.44	-1.14	7.98821e-05	9.53196e-06
1.47	-1.14	7.99172e-05	1.1041e-05
1.5	-1.14	7.87971e-05	1.31413e-05
-1.5	-1.11	1.55001e-05	8.93797e-05
-1.47	-1.11	1.68093e-05	9.27437e-05
-1.44	-1.11	1.79666e-05	9.38094e-05
-1.41	-1.11	1.8961e-05	9.22399e-05
-1.38	-1.11	1.9783e-05	8.78434e-05
-1.35	-1.11	2.0419e-05	8.06337e-05
-1.32	-1.11	2.08475e-05	7.08797e-05
-1.29	-1.11	2.10377e-05	5.91301e-05
-1.26	-1.11	2.09525e-05	4.62014e-05
-1.23	-1.11	2.05553e-05	3.31225e-05
-1.2	-1.11	1.98177e-05	2.1038e-05
-1.17	-1.11	1.87286e-05	1.10815e-05
-1.14	-1.11	1.73015e-05	4.23938e-06
-1.11	-1.11	1.55798e-05	1.2301e-06
-1.08	-1.11	1.36394e-05	2.42038e-06
-1.05	-1.11	1.15901e-05	7.79484e-06
-1.02	-1.11	9.57589e-06	1.69817e-05
-0.99	-1.11	7.77533e-06	2.93262e-05
-0.96	-1.11	6.40253e-06	4.39945e-05
-0.93	-1.11	5.70668e-06	6.00866e-05
-0.9	-1.11	5.96826e-06	7.67379e-05
-0.87	-1.11	7.48859e-06	9.3196e-05
-0.84	-1.11	1.05693e-05	0.000108865
-0.81	-1.11	1.548e-05	0.000123321
-0.78	-1.11	2.2414e-05	0.000136297
-0.75	-1.11	3.14371e-05	0.000147655
-0.72	-1.11	4.24368e-05	0.000157348
-0.69	-1.11	5.50838e-05	0.000165379
-0.66	-1.11	6.88172e-05	0.000171769
-0.63	-1.11	8.28654e-05	0.000176527
-0.6	-1.11	9.6304e-05	0.000179639
-0.57	-1.11	0.000108151	0.000181065
-0.54	-1.11	0.00011748	0.000180752
-0.51	-1.11	0.000123543	0.000178656
-0.48	-1.11	0.000125868	0.000174775
-0.45	-1.11	0.00012432	0.000169186
-0.42	-1.11	0.000119119	0.000162073
-0.39	-1.11	0.000110799	0.000153749
-0.36	-1.11	0.000100133	0.000144654
-0.33	-1.11	8.80338e-05	0.00013533
-0.3	-1.11	7.54385e-05	0.000126379
-0.27	-1.11	6.3214e-05	0.000118397
-0.24	-1.11	5.20764e-05	0.000111912
-0.21	-1.11	4.25411e-05	0.00010732
-0.18	-1.11	3.49012e-05	0.000104845
-0.15	-1.11	2.923e-05	0.000104523
-0.12	-1.11	2.54048e-05	0.000106209
-0.09	-1.11	2.31439e-05	0.000109611
-0.06	-1.11	2.20528e-05	0.000114336
-0.03	-1.11	2.16754e-05	0.000119945
0	-1.11	2.15468e-05	0.000126007
0.03	-1.11	2.12447e-05	0.00013214
0.06	-1.11	2.0437e-05	0.000138047
0.09	-1.11	1.89208e-05	0.000143528
0.12	-1.11	1.66497e-05	0.000148495
0.15	-1.11	1.37432e-05	0.000152956
0.18	-1.11	1.04762e-05	0.000157005
0.21	-1.11	7.24611e-06	0.000160795
0.24	-1.11	4.52097e-06	0.000164509
0.27	-1.11	2.77352e-06	0.00016832
0.3	-1.11	2.41223e-06	0.000172358
0.33	-1.11	3.7199e-06	0.000176674
0.36	-1.11	6.81063e-06	0.000181208
0.39	-1.11	1.16124e-05	0.00018578
0.42	-1.11	1.78773e-05	0.000190086
0.45	-1.11	2.52163e-05	0.000193727
0.48	-1.11	3.31502e-05	0.000196248
0.51	-1.11	4.11665e-05	0.0001972
0.54	-1.11	4.87733e-05	0.0001962
0.57	-1.11	5.5541e-05	0.000192995
0.6	-1.11	6.11289e-05	0.000187499
0.63	-1.11	6.52958e-05	0.000179816
0.66	-1.11	6.78979e-05	0.000170221
0.69	-1.11	6.88768e-05	0.000159132
0.72	-1.11	6.82448e-05	0.000147048
0.75	-1.11	6.607e-05	0.000134496
0.78	-1.11	6.24656e-05	0.000121966
0.81	-1.11	5.75856e-05	0.000109874
0.84	-1.11	5.16256e-05	9.85315e-05
0.87	-1.11	4.48295e-05	8.81366e-05
0.9	-1.11	3.74962e-05	7.87799e-05
0.93	-1.11	2.99838e-05	7.04604e-05
0.96	-1.11	2.27065e-05	6.31079e-05
0.99	-1.11	1.61185e-05	5.6607e-05
1.02	-1.11	1.06846e-05	5.08193e-05
1.05	-1.11	6.8378e-06	4.56031e-05
1.08	-1.11	4.92796e-06	4.08292e-05
1.11	-1.11	5.17202e-06	3.63931e-05
1.14	-1.11	7.61417e-06	3.2222e-05
1.17	-1.11	1.21066e-05	2.82793e-05
1.2	-1.11	1.83165e-05	2.45642e-05
1.23	-1.11	2.57612e-05	2.11078e-05
1.26	-1.11	3.38648e-05	1.7966e-05
1.29	-1.11	4.20272e-05	1.52112e-05
1.32	-1.11	4.96935e-05	1.2922e-05
1.35	-1.11	5.64106e-05	1.11754e-05
1.38	-1.11	6.18653e-05	1.00392e-05
1.41	-1.11	6.58979e-05	9.56889e-06
1.44	-1.11	6.84956e-05	9.80523e-06
1.47	-1.11	6.97678e-05	1.07744e-05
1.5	-1.11	6.9913e-05	1.24882e-05
-1.5	-1.08	1.52746e-05	8.2431e-05
-1.47	-1.08	1.67064e-05	8.53791e-05
-1.44	-1.08	1.79677e-05	8.60294e-05
-1.41	-1.08	1.90441e-05	8.40668e-05
-1.38	-1.08	1.99276e-05	7.93346e-05
-1.35	-1.08	2.06107e-05	7.18967e-05
-1.32	-1.08	2.10812e-05	6.20842e-05
-1.29	-1.08	2.13197e-05	5.05148e-05
-1.26	-1.08	2.13e-05	3.80719e-05
-1.23	-1.08	2.09935e-05	2.58379e-05
-1.2	-1.08	2.03751e-05	1.49862e-05
-1.17	-1.08	1.94305e-05	6.6445e-06
-1.14	-1.08	1.81629e-05	1.75317e-06
-1.11	-1.08	1.65985e-05	9.44628e-07
-1.08	-1.08	1.47902e-05	4.46684e-06
-1.05	-1.08	1.28205e-05	1.21652e-05
-1.02	-1.08	1.08047e-05	2.35239e-05
-0.99	-1.08	8.89421e-06	3.7756e-05
-0.96	-1.08	7.28043e-06	5.39205e-05
-0.93	-1.08	6.19813e-06	7.10454e-05
-0.9	-1.08	5.92469e-06	8.82329e-05
-0.87	-1.08	6.77218e-06	0.000104735
-0.84	-1.08	9.06821e-06	0.000119995
-0.81	-1.08	1.31231e-05	0.00013365
-0.78	-1.08	1.91831e-05	0.000145515
-0.75	-1.08	2.73746e-05	0.000155542
-0.72	-1.08	3.76464e-05	0.000163778
-0.69	-1.08	4.9724e-05	0.000170318
-0.66	-1.08	6.30877e-05	0.000175271
-0.63	-1.08	7.69875e-05	0.000178732
-0.6	-1.08	9.05001e-05	0.000180761
-0.57	-1.08	0.000102624	0.000181386
-0.54	-1.08	0.000112398	0.000180608
-0.51	-1.08	0.000119031	0.000178424
-0.48	-1.08	0.000122005	0.000174852
-0.45	-1.08	0.000121144	0.000169963
-0.42	-1.08	0.000116633	0.00016391
-0.39	-1.08	0.000108981	0.000156942
-0.36	-1.08	9.89397e-05	0.000149408
-0.33	-1.08	8.74025e-05	0.000141738
-0.3	-1.08	7.52893e-05	0.000134404
-0.27	-1.08	6.34455e-05	0.000127876
-0.24	-1.08	5.25638e-05	0.000122562
-0.21	-1.08	4.31357e-05	0.000118767
-0.18	-1.08	3.5433e-05	0.000116655
-0.15	-1.08	2.95149e-05	0.000116237
-0.12	-1.08	2.52562e-05	0.000117384
-0.09	-1.08	2.23876e-05	0.00011985
-0.06	-1.08	2.05449e-05	0.000123314
-0.03	-1.08	1.93204e-05	0.000127427
0	-1.08	1.83139e-05	0.000131853
0.03	-1.08	1.718e-05	0.000136309
0.06	-1.08	1.56699e-05	0.000140586
0.09	-1.08	1.36619e-05	0.000144571
0.12	-1.08	1.11795e-05	0.000148246
0.15	-1.08	8.39242e-06	0.000151686
0.18	-1.08	5.59877e-06	0.000155042
0.21	-1.08	3.18817e-06	0.000158517
0.24	-1.08	1.58967e-06	0.000162339
0.27	-1.08	1.21067e-06	0.000166719
0.3	-1.08	2.37622e-06	0.000171817
0.33	-1.08	5.27872e-06	0.000177694
0.36	-1.08	9.94656e-06	0.000184286
0.39	-1.08	1.62368e-05	0.000191377
0.42	-1.08	2.38524e-05	0.000198596
0.45	-1.08	3.23797e-05	0.00020544
0.48	-1.08	4.13377e-05	0.000211321
0.51	-1.08	5.02307e-05	0.000215626
0.54	-1.08	5.85945e-05	0.000217801
0.57	-1.08	6.60314e-05	0.000217423
0.6	-1.08	7.22299e-05	0.000214257
0.63	-1.08	7.69699e-05	0.000208294
0.66	-1.08	8.01168e-05	0.000199747
0.69	-1.08	8.16086e-05	0.000189018
0.72	-1.08	8.14395e-05	0.000176645
0.75	-1.08	7.96465e-05	0.000163229
0.78	-1.08	7.62999e-05	0.000149367
0.81	-1.08	7.15011e-05	0.000135596
0.84	-1.08	6.53873e-05	0.00012235
0.87	-1.08	5.81423e-05	0.000109941
0.9	-1.08	5.001e-05	9.85569e-05
0.93	-1.08	4.13063e-05	8.82767e-05
0.96	-1.08	3.24238e-05	7.90872e-05
0.99	-1.08	2.38237e-05	7.09102e-05
1.02	-1.08	1.60122e-05	6.36258e-05
1.05	-1.08	9.49939e-06	5.70952e-05
1.08	-1.08	4.74606e-06	5.11782e-05
1.11	-1.08	2.10461e-06	4.57485e-05
1.14	-1.08	1.76651e-06	4.0703e-05
1.17	-1.08	3.72715e-06	3.59691e-05
1.2	-1.08	7.7772e-06	3.15076e-05
1.23	-1.08	1.35242e-05	2.73124e-05
1.26	-1.08	2.04417e-05	2.3408e-05
1.29	-1.08	2.79365e-05	1.98446e-05
1.32	-1.08	3.54225e-05	1.66924e-05
1.35	-1.08	4.23865e-05	1.40349e-05
1.38	-1.08	4.8438e-05	1.19632e-05
1.41	-1.08	5.33343e-05	1.05705e-05
1.44	-1.08	5.69835e-05	9.94608e-06
1.47	-1.08	5.94271e-05	1.01703e-05
1.5	-1.08	6.08101e-05	1.13084e-05
-1.5	-1.05	1.46927e-05	7.44659e-05
-1.47	-1.05	1.62552e-05	7.69141e-05
-1.44	-1.05	1.76463e-05	7.71068e-05
-1.41	-1.05	1.88469e-05	7.47618e-05
-1.38	-1.05	1.98477e-05	6.97677e-05
-1.35	-1.05	2.06432e-05	6.2244e-05
-1.32	-1.05	2.12264e-05	5.25841e-05
-1.29	-1.05	2.15853e-05	4.14675e-05
-1.26	-1.05	2.17015e-05	2.98301e-05
-1.23	-1.05	2.15525e-05	1.87865e-05
-1.2	-1.05	2.11155e-05	9.51235e-06
-1.17	-1.05	2.03734e-05	3.10074e-06
-1.14	-1.05	1.932e-05	4.18507e-07
-1.11	-1.05	1.79656e-05	1.98959e-06
-1.08	-1.05	1.63406e-05	7.92836e-06
-1.05	-1.05	1.45002e-05	1.79355e-05
-1.02	-1.05	1.25294e-05	3.13555e-05
-0.99	-1.05	1.05484e-05	4.72813e-05
-0.96	-1.05	8.72078e-06	6.46836e-05
-0.93	-1.05	7.25914e-06	8.25398e-05
-0.9	-1.05	6.42851e-06	9.9941e-05
-0.87	-1.05	6.54131e-06	0.000116165
-0.84	-1.05	7.9405e-06	0.000130707
-0.81	-1.05	1.09676e-05	0.000143282
-0.78	-1.05	1.59151e-05	0.000153792
-0.75	-1.05	2.29672e-05	0.000162284
-0.72	-1.05	3.21376e-05	0.000168897
-0.69	-1.05	4.32166e-05	0.000173818
-0.66	-1.05	5.57428e-05	0.000177242
-0.63	-1.05	6.9012e-05	0.00017934
-0.6	-1.05	8.21293e-05	0.000180245
-0.57	-1.05	9.41027e-05	0.000180048
-0.54	-1.05	0.000103965	0.0001788
-0.51	-1.05	0.000110903	0.000176537
-0.48	-1.05	0.000114368	0.000173295
-0.45	-1.05	0.000114148	0.00016914
-0.42	-1.05	0.000110389	0.000164192
-0.39	-1.05	0.00010356	0.000158638
-0.36	-1.05	9.43758e-05	0.000152735
-0.33	-1.05	8.36891e-05	0.000146798
-0.3	-1.05	7.23795e-05	0.000141168
-0.27	-1.05	6.12521e-05	0.000136181
-0.24	-1.05	5.09607e-05	0.000132123
-0.21	-1.05	4.19619e-05	0.000129197
-0.18	-1.05	3.45004e-05	0.000127498
-0.15	-1.05	2.86202e-05	0.000127007
-0.12	-1.05	2.41956e-05	0.0001276
-0.09	-1.05	2.09743e-05	0.000129074
-0.06	-1.05	1.86278e-05	0.000131175
-0.03	-1.05	1.68017e-05	0.000133643
0	-1.05	1.51642e-05	0.000136238
0.03	-1.05	1.3449e-05	0.000138774
0.06	-1.05	1.14893e-05	0.000141139
0.09	-1.05	9.24118e-06	0.000143303
0.12	-1.05	6.79268e-06	0.000145328
0.15	-1.05	4.35656e-06	0.000147354
0.18	-1.05	2.24616e-06	0.00014959
0.21	-1.05	8.35569e-07	0.000152293
0.24	-1.05	5.08388e-07	0.000155736
0.27	-1.05	1.6019e-06	0.00016017
0.3	-1.05	4.35538e-06	0.000165785
0.33	-1.05	8.87094e-06	0.000172666
0.36	-1.05	1.50939e-05	0.000180751
0.39	-1.05	2.28151e-05	0.000189806
0.42	-1.05	3.16955e-05	0.000199414
0.45	-1.05	4.13048e-05	0.000208995
0.48	-1.05	5.11701e-05	0.000217852
0.51	-1.05	6.08226e-05	0.00022524
0.54	-1.05	6.98372e-05	0.000230454
0.57	-1.05	7.78592e-05	0.000232918
0.6	-1.05	8.4617e-05	0.000232258
0.63	-1.05	8.9922e-05	0.000228348
0.66	-1.05	9.36585e-05	0.000221324
0.69	-1.05	9.57681e-05	0.000211554
0.72	-1.05	9.62333e-05	0.000199582
0.75	-1.05	9.50628e-05	0.000186058
0.78	-1.05	9.22837e-05	0.000171652
0.81	-1.05	8.79403e-05	0.000156993
0.84	-1.05	8.21015e-05	0.000142613
0.87	-1.05	7.48761e-05	0.00012892
0.9	-1.05	6.64322e-05	0.000116187
0.93	-1.05	5.70169e-05	0.000104562
0.96	-1.05	4.69708e-05	9.40848e-05
0.99	-1.05	3.67299e-05	8.47131e-05
1.02	-1.05	2.68109e-05	7.63463e-05
1.05	-1.05	1.77755e-05	6.88502e-05
1.08	-1.05	1.01777e-05	6.20762e-05
1.11	-1.05	4.49953e-06	5.58785e-05
1.14	-1.05	1.08672e-06	5.01262e-05
1.17	-1.05	9.73927e-08	4.47127e-05
1.2	-1.05	1.47533e-06	3.95623e-05
1.23	-1.05	4.9547e-06	3.46341e-05
1.26	-1.05	1.00965e-05	2.99235e-05
1.29	-1.05	1.63498e-05	2.54623e-05
1.32	-1.05	2.31261e-05	2.13163e-05
1.35	-1.05	2.98724e-05	1.7582e-05
1.38	-1.05	3.61309e-05	1.43812e-05
1.41	-1.05	4.15775e-05	1.18531e-05
1.44	-1.05	4.60359e-05	1.01453e-05
1.47	-1.05	4.94692e-05	9.40213e-06
1.5	-1.05	5.19557e-05	9.75195e-06
-1.5	-1.02	1.38091e-05	6.58358e-05
-1.47	-1.02	1.55032e-05	6.77346e-05
-1.44	-1.02	1.70417e-05	6.74622e-05
-1.41	-1.02	1.83999e-05	6.47802e-05
-1.38	-1.02	1.95645e-05	5.96298e-05
-1.35	-1.02	2.05292e-05	5.21887e-05
-1.32	-1.02	2.12886e-05	4.29091e-05
-1.29	-1.02	2.18347e-05	3.25216e-05
-1.26	-1.02	2.2154e-05	2.19961e-05
-1.23	-1.02	2.22282e-05	1.24551e-05
-1.2	-1.02	2.20365e-05	5.04826e-06
-1.17	-1.02	2.1559e-05	8.05672e-07
-1.14	-1.02	2.07816e-05	4.95978e-07
-1.11	-1.02	1.96996e-05	4.51706e-06
-1.08	-1.02	1.83224e-05	1.28416e-05
-1.05	-1.02	1.6678e-05	2.50277e-05
-1.02	-1.02	1.48198e-05	4.0292e-05
-0.99	-1.02	1.28347e-05	5.76265e-05
-0.96	-1.02	1.0853e-05	7.59369e-05
-0.93	-1.02	9.05848e-06	9.41743e-05
-0.9	-1.02	7.69454e-06	0.000111442
-0.87	-1.02	7.06315e-06	0.00012706
-0.84	-1.02	7.51084e-06	0.000140593
-0.81	-1.02	9.39884e-06	0.000151839
-0.78	-1.02	1.30562e-05	0.000160792
-0.75	-1.02	1.87191e-05	0.000167592
-0.72	-1.02	2.64657e-05	0.00017247
-0.69	-1.02	3.6158e-05	0.000175698
-0.66	-1.02	4.74072e-05	0.000177549
-0.63	-1.02	5.95764e-05	0.000178269
-0.6	-1.02	7.18261e-05	0.000178055
-0.57	-1.02	8.32042e-05	0.000177056
-0.54	-1.02	9.27651e-05	0.000175374
-0.51	-1.02	9.96983e-05	0.000173075
-0.48	-1.02	0.000103441	0.000170214
-0.45	-1.02	0.000103753	0.00016685
-0.42	-1.02	0.000100741	0.000163067
-0.39	-1.02	9.48238e-05	0.000158989
-0.36	-1.02	8.66606e-05	0.000154777
-0.33	-1.02	7.70454e-05	0.000150627
-0.3	-1.02	6.67974e-05	0.000146747
-0.27	-1.02	5.66631e-05	0.000143333
-0.24	-1.02	4.72431e-05	0.000140543
-0.21	-1.02	3.89494e-05	0.000138473
-0.18	-1.02	3.19949e-05	0.000137146
-0.15	-1.02	2.64071e-05	0.000136505
-0.12	-1.02	2.20621e-05	0.000136433
-0.09	-1.02	1.87294e-05	0.000136765
-0.06	-1.02	1.61209e-05	0.000137319
-0.03	-1.02	1.39405e-05	0.00013792
0	-1.02	1.19281e-05	0.000138429
0.03	-1.02	9.89713e-06	0.000138761
0.06	-1.02	7.76158e-06	0.000138899
0.09	-1.02	5.55088e-06	0.000138902
0.12	-1.02	3.41054e-06	0.000138906
0.15	-1.02	1.58739e-06	0.000139116
0.18	-1.02	3.99985e-07	0.000139797
0.21	-1.02	1.96565e-07	0.000141251
0.24	-1.02	1.30584e-06	0.00014379
0.27	-1.02	3.98736e-06	0.000147702
0.3	-1.02	8.38957e-06	0.000153206
0.33	-1.02	1.45224e-05	0.000160408
0.36	-1.02	2.22493e-05	0.000169257
0.39	-1.02	3.12998e-05	0.000179517
0.42	-1.02	4.12997e-05	0.000190749
0.45	-1.02	5.18125e-05	0.000202328
0.48	-1.02	6.23848e-05	0.000213487
0.51	-1.02	7.25882e-05	0.000223391
0.54	-1.02	8.205e-05	0.000231224
0.57	-1.02	9.04727e-05	0.000236292
0.6	-1.02	9.76387e-05	0.000238105
0.63	-1.02	0.000103404	0.000236432
0.66	-1.02	0.000107685	0.000231329
0.69	-1.02	0.000110438	0.000223111
0.72	-1.02	0.000111643	0.000212301
0.75	-1.02	0.000111289	0.000199558
0.78	-1.02	0.000109362	0.000185585
0.81	-1.02	0.000105851	0.000171063
0.84	-1.02	0.000100751	0.000156584
0.87	-1.02	9.40843e-05	0.000142621
0.9	-1.02	8.5924e-05	0.000129506
0.93	-1.02	7.64231e-05	0.000117439
0.96	-1.02	6.58374e-05	0.0001065
0.99	-1.02	5.45407e-05	9.66765e-05
1.02	-1.02	4.30206e-05	8.78843e-05
1.05	-1.02	3.18534e-05	7.99935e-05
1.08	-1.02	2.16558e-05	7.28489e-05
1.11	-1.02	1.30197e-05	6.6288e-05
1.14	-1.02	6.43866e-06	6.01547e-05
1.17	-1.02	2.24229e-06	5.43116e-05
1.2	-1.02	5.49923e-07	4.86495e-05
1.23	-1.02	1.25559e-06	4.30954e-05
1.26	-1.02	4.04727e-06	3.7619e-05
1.29	-1.02	8.45686e-06	3.22376e-05
1.32	-1.02	1.39302e-05	2.70181e-05
1.35	-1.02	1.99036e-05	2.20766e-05
1.38	-1.02	2.58721e-05	1.75735e-05
1.41	-1.02	3.14401e-05	1.37042e-05
1.44	-1.02	3.63484e-05	1.06855e-05
1.47	-1.02	4.04762e-05	8.73729e-06
1.5	-1.02	4.38258e-05	8.06253e-06
-1.5	-0.99	1.26887e-05	5.69171e-05
-1.47	-0.99	1.45062e-05	5.82562e-05
-1.44	-0.99	1.61992e-05	5.7549e-05
-1.41	-0.99	1.77367e-05	5.46085e-05
-1.38	-0.99	1.91e-05	4.94333e-05
-1.35	-0.99	2.02794e-05	4.22589e-05
-1.32	-0.99	2.12685e-05	3.35891e-05
-1.29	-0.99	2.20602e-05	2.41911e-05
-1.26	-0.99	2.26439e-05	1.50476e-05
-1.23	-0.99	2.3004e-05	7.2632e-06
-1.2	-0.99	2.31208e-05	1.93396e-06
-1.17	-0.99	2.29724e-05	1.40778e-09
-1.14	-0.99	2.25374e-05	2.11606e-06
-1.11	-0.99	2.17978e-05	8.53872e-06
-1.08	-0.99	2.07429e-05	1.90998e-05
-1.05	-0.99	1.93745e-05	3.3225e-05
-1.02	-0.99	1.77142e-05	5.00215e-05
-0.99	-0.99	1.58133e-05	6.84047e-05
-0.96	-0.99	1.37656e-05	8.72416e-05
-0.93	-0.99	1.17202e-05	0.000105483
-0.9	-0.99	9.89098e-06	0.000122263
-0.87	-0.99	8.55918e-06	0.000136964
-0.84	-0.99	8.06318e-06	0.000149227
-0.81	-0.99	8.77164e-06	0.000158937
-0.78	-0.99	1.10387e-05	0.000166179
-0.75	-0.99	1.5144e-05	0.000171183
-0.72	-0.99	2.12263e-05	0.000174266
-0.69	-0.99	2.92217e-05	0.000175777
-0.66	-0.99	3.88244e-05	0.000176063
-0.63	-0.99	4.94816e-05	0.000175435
-0.6	-0.99	6.04334e-05	0.000174153
-0.57	-0.99	7.07943e-05	0.000172417
-0.54	-0.99	7.96677e-05	0.000170374
-0.51	-0.99	8.62702e-05	0.000168123
-0.48	-0.99	9.00431e-05	0.00016573
-0.45	-0.99	9.07277e-05	0.000163245
-0.42	-0.99	8.83906e-05	0.000160713
-0.39	-0.99	8.3396e-05	0.000158186
-0.36	-0.99	7.63348e-05	0.000155727
-0.33	-0.99	6.79259e-05	0.000153405
-0.3	-0.99	5.8912e-05	0.000151289
-0.27	-0.99	4.99662e-05	0.00014943
-0.24	-0.99	4.1624e-05	0.000147852
-0.21	-0.99	3.42454e-05	0.000146544
-0.18	-0.99	2.80073e-05	0.000145451
-0.15	-0.99	2.29211e-05	0.000144486
-0.12	-0.99	1.88674e-05	0.000143537
-0.09	-0.99	1.5641e-05	0.000142487
-0.06	-0.99	1.29994e-05	0.000141227
-0.03	-0.99	1.07083e-05	0.000139679
0	-0.99	8.58171e-06	0.000137807
0.03	-0.99	6.51266e-06	0.000135631
0.06	-0.99	4.49272e-06	0.000133233
0.09	-0.99	2.61843e-06	0.000130757
0.12	-0.99	1.08355e-06	0.000128414
0.15	-0.99	1.57324e-07	0.000126465
0.18	-0.99	1.50205e-07	0.000125222
0.21	-0.99	1.37092e-06	0.000125021
0.24	-0.99	4.08048e-06	0.0001262
0.27	-0.99	8.45013e-06	0.000129068
0.3	-0.99	1.45302e-05	0.000133861
0.33	-0.99	2.22351e-05	0.000140701
0.36	-0.99	3.13479e-05	0.000149549
0.39	-0.99	4.15424e-05	0.000160174
0.42	-0.99	5.24189e-05	0.000172138
0.45	-0.99	6.35472e-05	0.000184803
0.48	-0.99	7.45086e-05	0.000197377
0.51	-0.99	8.49307e-05	0.000208981
0.54	-0.99	9.45102e-05	0.000218746
0.57	-0.99	0.000103023	0.000225906
0.6	-0.99	0.000110323	0.000229897
0.63	-0.99	0.000116324	0.000230411
0.66	-0.99	0.00012099	0.00022743
0.69	-0.99	0.000124306	0.000221211
0.72	-0.99	0.000126261	0.000212234
0.75	-0.99	0.000126835	0.000201129
0.78	-0.99	0.000125983	0.000188592
0.81	-0.99	0.000123643	0.000175307
0.84	-0.99	0.000119735	0.000161886
0.87	-0.99	0.000114189	0.00014882
0.9	-0.99	0.000106972	0.000136471
0.93	-0.99	9.81174e-05	0.000125063
0.96	-0.99	8.77666e-05	0.000114698
0.99	-0.99	7.61911e-05	0.000105378
1.02	-0.99	6.38051e-05	9.70286e-05
1.05	-0.99	5.11533e-05	8.95195e-05
1.08	-0.99	3.88724e-05	8.26879e-05
1.11	-0.99	2.76294e-05	7.63546e-05
1.14	-0.99	1.80447e-05	7.03399e-05
1.17	-0.99	1.06137e-05	6.44769e-05
1.2	-0.99	5.64216e-06	5.86245e-05
1.23	-0.99	3.20973e-06	5.26797e-05
1.26	-0.99	3.16787e-06	4.65887e-05
1.29	-0.99	5.17326e-06	4.03576e-05
1.32	-0.99	8.74823e-06	3.40589e-05
1.35	-0.99	1.33554e-05	2.78346e-05
1.38	-0.99	1.84719e-05	2.18927e-05
1.41	-0.99	2.36499e-05	1.64954e-05
1.44	-0.99	2.85565e-05	1.19412e-05
1.47	-0.99	3.29888e-05	8.53954e-06
1.5	-0.99	3.6868e-05	6.58188e-06
-1.5	-0.96	1.13998e-05	4.80806e-05
-1.47	-0.96	1.33226e-05	4.88883e-05
-1.44	-0.96	1.51649e-05	4.78104e-05
-1.41	-0.96	1.68898e-05	4.47169e-05
-1.38	-0.96	1.84727e-05	3.96645e-05
-1.35	-0.96	1.98987e-05	3.29426e-05
-1.32	-0.96	2.11583e-05	2.50957e-05
-1.29	-0.96	2.22438e-05	1.69107e-05
-1.26	-0.96	2.31452e-05	9.36115e-06
-1.23	-0.96	2.38483e-05	3.50821e-06
-1.2	-0.96	2.43342e-05	3.69588e-07
-1.17	-0.96	2.45789e-05	7.77246e-07
-1.14	-0.96	2.45543e-05	5.25023e-06
-1.11	-0.96	2.42304e-05	1.39087e-05
-1.08	-0.96	2.35776e-05	2.6448e-05
-1.05	-0.96	2.25724e-05	4.21781e-05
-1.02	-0.96	2.12049e-05	6.01204e-05
-0.99	-0.96	1.94906e-05	7.91415e-05
-0.96	-0.96	1.74847e-05	9.80968e-05
-0.93	-0.96	1.52975e-05	0.00011596
-0.9	-0.96	1.31071e-05	0.000131917
-0.87	-0.96	1.11659e-05	0.000145421
-0.84	-0.96	9.79366e-06	0.000156194
-0.81	-0.96	9.35461e-06	0.000164211
-0.78	-0.96	1.02161e-05	0.000169642
-0.75	-0.96	1.26911e-05	0.0001728
-0.72	-0.96	1.69716e-05	0.000174077
-0.69	-0.96	2.30664e-05	0.000173896
-0.66	-0.96	3.07573e-05	0.000172669
-0.63	-0.96	3.95879e-05	0.000170767
-0.6	-0.96	4.88947e-05	0.000168507
-0.57	-0.96	5.78814e-05	0.00016614
-0.54	-0.96	6.57234e-05	0.000163853
-0.51	-0.96	7.16863e-05	0.000161774
-0.48	-0.96	7.52326e-05	0.000159978
-0.45	-0.96	7.60958e-05	0.000158498
-0.42	-0.96	7.43073e-05	0.000157333
-0.39	-0.96	7.01732e-05	0.000156458
-0.36	-0.96	6.42088e-05	0.000155824
-0.33	-0.96	5.70479e-05	0.000155367
-0.3	-0.96	4.93451e-05	0.000155004
-0.27	-0.96	4.16903e-05	0.000154637
-0.24	-0.96	3.45459e-05	0.000154152
-0.21	-0.96	2.82153e-05	0.000153428
-0.18	-0.96	2.28379e-05	0.000152342
-0.15	-0.96	1.84095e-05	0.000150781
-0.12	-0.96	1.48182e-05	0.000148653
-0.09	-0.96	1.18882e-05	0.000145897
-0.06	-0.96	9.42602e-06	0.000142495
-0.03	-0.96	7.26209e-06	0.000138474
0	-0.96	5.28514e-06	0.000133914
0.03	-0.96	3.46575e-06	0.000128948
0.06	-0.96	1.86758e-06	0.000123759
0.09	-0.96	6.4514e-07	0.000118579
0.12	-0.96	2.79095e-08	0.000113682
0.15	-0.96	2.92034e-07	0.000109381
0.18	-0.96	1.72259e-06	0.000106017
0.21	-0.96	4.57113e-06	0.000103942
0.24	-0.96	9.01469e-06	0.000103502
0.27	-0.96	1.5123e-05	0.000105002
0.3	-0.96	2.28396e-05	0.000108676
0.33	-0.96	3.19807e-05	0.000114641
0.36	-0.96	4.22519e-05	0.00012286
0.39	-0.96	5.32798e-05	0.000133108
0.42	-0.96	6.46531e-05	0.000144955
0.45	-0.96	7.59648e-05	0.000157779
0.48	-0.96	8.68497e-05	0.000170798
0.51	-0.96	9.70111e-05	0.000183143
0.54	-0.96	0.000106234	0.000193945
0.57	-0.96	0.000114387	0.000202429
0.6	-0.96	0.000121409	0.000208006
0.63	-0.96	0.00012729	0.000210335
0.66	-0.96	0.000132055	0.000209354
0.69	-0.96	0.00013573	0.000205268
0.72	-0.96	0.00013833	0.000198506
0.75	-0.96	0.000139836	0.000189648
0.78	-0.96	0.000140186	0.000179347
0.81	-0.96	0.000139273	0.000168252
0.84	-0.96	0.000136953	0.000156946
0.87	-0.96	0.000133064	0.000145904
0.9	-0.96	0.000127456	0.000135474
0.93	-0.96	0.00012003	0.000125872
0.96	-0.96	0.000110786	0.000117199
0.99	-0.96	9.98557e-05	0.000109451
1.02	-0.96	8.7534e-05	0.000102547
1.05	-0.96	7.42823e-05	9.63495e-05
1.08	-0.96	6.07048e-05	9.06786e-05
1.11	-0.96	4.74963e-05	8.53345e-05
1.14	-0.96	3.53668e-05	8.011e-05
1.17	-0.96	2.49557e-05	7.4806e-05
1.2	-0.96	1.67515e-05	6.92473e-05
1.23	-0.96	1.1033e-05	6.32987e-05
1.26	-0.96	7.84386e-06	5.6882e-05
1.29	-0.96	7.00448e-06	4.9992e-05
1.32	-0.96	8.15718e-06	4.27091e-05
1.35	-0.96	1.08334e-05	3.5206e-05
1.38	-0.96	1.45286e-05	2.77461e-05
1.41	-0.96	1.87709e-05	2.06698e-05
1.44	-0.96	2.31719e-05	1.43714e-05
1.47	-0.96	2.74554e-05	9.26583e-06
1.5	-0.96	3.14628e-05	5.75004e-06
-1.5	-0.93	1.00091e-05	3.9661e-05
-1.47	-0.93	1.20078e-05	3.99985e-05
-1.44	-0.93	1.39811e-05	3.86406e-05
-1.41	-0.93	1.58868e-05	3.55154e-05
-1.38	-0.93	1.76945e-05	3.07357e-05
-1.35	-0.93	1.93838e-05	2.4637e-05
-1.32	-0.93	2.09411e-05	1.77915e-05
-1.29	-0.93	2.23561e-05	1.09879e-05
-1.26	-0.93	2.36185e-05	5.16865e-06
-1.23	-0.93	2.47143e-05	1.32888e-06
-1.2	-0.93	2.56243e-05	3.87553e-07
-1.17	-0.93	2.6322e-05	3.05261e-06
-1.14	-0.93	2.67732e-05	9.70556e-06
-1.11	-0.93	2.69362e-05	2.033e-05
-1.08	-0.93	2.67638e-05	3.44999e-05
-1.05	-0.93	2.62082e-05	5.14316e-05
-1.02	-0.93	2.52294e-05	7.00878e-05
-0.99	-0.93	2.38076e-05	8.9314e-05
-0.96	-0.93	2.19589e-05	0.00010798
-0.93	-0.93	1.97532e-05	0.000125104
-0.9	-0.93	1.73296e-05	0.000139938
-0.87	-0.93	1.49054e-05	0.00015201
-0.84	-0.93	1.27738e-05	0.000161128
-0.81	-0.93	1.12846e-05	0.000167348
-0.78	-0.93	1.08074e-05	0.000170921
-0.75	-0.93	1.16771e-05	0.000172231
-0.72	-0.93	1.41305e-05	0.00017174
-0.69	-0.93	1.82433e-05	0.000169933
-0.66	-0.93	2.38841e-05	0.000167282
-0.63	-0.93	3.06977e-05	0.000164217
-0.6	-0.93	3.81285e-05	0.000161107
-0.57	-0.93	4.54834e-05	0.000158252
-0.54	-0.93	5.20273e-05	0.000155878
-0.51	-0.93	5.70919e-05	0.000154138
-0.48	-0.93	6.01757e-05	0.000153111
-0.45	-0.93	6.10156e-05	0.000152806
-0.42	-0.93	5.96139e-05	0.000153165
-0.39	-0.93	5.62201e-05	0.000154071
-0.36	-0.93	5.12723e-05	0.000155352
-0.33	-0.93	4.53145e-05	0.000156795
-0.3	-0.93	3.89087e-05	0.000158155
-0.27	-0.93	3.25564e-05	0.000159174
-0.24	-0.93	2.66447e-05	0.000159601
-0.21	-0.93	2.14184e-05	0.000159209
-0.18	-0.93	1.69805e-05	0.000157817
-0.15	-0.93	1.33136e-05	0.000155301
-0.12	-0.93	1.03164e-05	0.000151609
-0.09	-0.93	7.84591e-06	0.00014676
-0.06	-0.93	5.76047e-06	0.000140847
-0.03	-0.93	3.95643e-06	0.000134026
0	-0.93	2.39582e-06	0.000126507
0.03	-0.93	1.12197e-06	0.000118548
0.06	-0.93	2.61944e-07	0.000110437
0.09	-0.93	1.53251e-08	0.000102493
0.12	-0.93	6.30366e-07	9.5051e-05
0.15	-0.93	2.37003e-06	8.84591e-05
0.18	-0.93	5.47217e-06	8.30704e-05
0.21	-0.93	1.01095e-05	7.92306e-05
0.24	-0.93	1.63557e-05	7.72618e-05
0.27	-0.93	2.41644e-05	7.74386e-05
0.3	-0.93	3.33644e-05	7.9958e-05
0.33	-0.93	4.36728e-05	8.49043e-05
0.36	-0.93	5.47252e-05	9.22148e-05
0.39	-0.93	6.61155e-05	0.000101652
0.42	-0.93	7.744e-05	0.000112791
0.45	-0.93	8.83376e-05	0.000125029
0.48	-0.93	9.85204e-05	0.000137623
0.51	-0.93	0.00010779	0.000149751
0.54	-0.93	0.00011604	0.000160594
0.57	-0.93	0.000123249	0.000169428
0.6	-0.93	0.000129455	0.000175699
0.63	-0.93	0.00013474	0.00017909
0.66	-0.93	0.000139197	0.000179539
0.69	-0.93	0.00014291	0.000177234
0.72	-0.93	0.000145928	0.000172568
0.75	-0.93	0.000148249	0.000166071
0.78	-0.93	0.000149806	0.00015834
0.81	-0.93	0.000150465	0.000149964
0.84	-0.93	0.000150026	0.000141467
0.87	-0.93	0.000148244	0.000133273
[truncated: 8,202 more rows]

## Sheet: Fig1b_Wannier_C
x	y	density_t	density_b
-1.5	-1.5	6.21507e-06	0.000169438
-1.47	-1.5	6.90762e-06	0.00018407
-1.44	-1.5	9.65644e-06	0.00019852
-1.41	-1.5	1.45487e-05	0.000212168
-1.38	-1.5	2.14063e-05	0.000224241
-1.35	-1.5	2.9774e-05	0.000233847
-1.32	-1.5	3.89572e-05	0.000240043
-1.29	-1.5	4.81047e-05	0.000241929
-1.26	-1.5	5.63233e-05	0.000238765
-1.23	-1.5	6.2804e-05	0.000230091
-1.2	-1.5	6.69373e-05	0.000215828
-1.17	-1.5	6.83999e-05	0.000196347
-1.14	-1.5	6.72001e-05	0.000172489
-1.11	-1.5	6.36811e-05	0.000145515
-1.08	-1.5	5.84851e-05	0.000117004
-1.05	-1.5	5.24882e-05	8.87132e-05
-1.02	-1.5	4.67181e-05	6.24036e-05
-0.99	-1.5	4.2263e-05	3.96814e-05
-0.96	-1.5	4.01823e-05	2.1855e-05
-0.93	-1.5	4.14219e-05	9.83432e-06
-0.9	-1.5	4.67401e-05	4.07326e-06
-0.87	-1.5	5.66454e-05	4.55501e-06
-0.84	-1.5	7.13486e-05	1.08129e-05
-0.81	-1.5	9.07351e-05	2.19775e-05
-0.78	-1.5	0.000114359	3.68435e-05
-0.75	-1.5	0.000141468	5.39503e-05
-0.72	-1.5	0.000171054	7.16784e-05
-0.69	-1.5	0.000201944	8.83622e-05
-0.66	-1.5	0.000232903	0.000102423
-0.63	-1.5	0.000262763	0.000112521
-0.6	-1.5	0.000290534	0.000117727
-0.57	-1.5	0.000315509	0.000117685
-0.54	-1.5	0.000337323	0.000112757
-0.51	-1.5	0.000355969	0.000104104
-0.48	-1.5	0.000371772	9.3674e-05
-0.45	-1.5	0.000385319	8.40666e-05
-0.42	-1.5	0.000397371	7.82691e-05
-0.39	-1.5	0.00040876	7.92782e-05
-0.36	-1.5	0.000420296	8.96605e-05
-0.33	-1.5	0.000432684	0.000111127
-0.3	-1.5	0.000446455	0.000144205
-0.27	-1.5	0.000461919	0.000188082
-0.24	-1.5	0.000479119	0.000240659
-0.21	-1.5	0.000497802	0.000298812
-0.18	-1.5	0.000517395	0.000358813
-0.15	-1.5	0.000536987	0.000416819
-0.12	-1.5	0.000555341	0.000469347
-0.09	-1.5	0.000570926	0.000513648
-0.06	-1.5	0.000581991	0.000547937
-0.03	-1.5	0.000586688	0.000571453
0	-1.5	0.000583242	0.000584384
0.03	-1.5	0.000570172	0.000587683
0.06	-1.5	0.000546532	0.000582838
0.09	-1.5	0.000512142	0.000571629
0.12	-1.5	0.000467771	0.000555908
0.15	-1.5	0.000415211	0.000537429
0.18	-1.5	0.000357216	0.000517724
0.21	-1.5	0.000297271	0.000498032
0.24	-1.5	0.000239216	0.000479261
0.27	-1.5	0.000186776	0.000461987
0.3	-1.5	0.000143064	0.000446461
0.33	-1.5	0.000110169	0.00043264
0.36	-1.5	8.88916e-05	0.000420213
0.39	-1.5	7.86931e-05	0.00040865
0.42	-1.5	7.78527e-05	0.000397243
0.45	-1.5	8.37963e-05	0.000385183
0.48	-1.5	9.35231e-05	0.000371637
0.51	-1.5	0.000104044	0.000355842
0.54	-1.5	0.000112762	0.000337209
0.57	-1.5	0.00011773	0.000315413
0.6	-1.5	0.000117792	0.000290457
0.63	-1.5	0.000112592	0.000262707
0.66	-1.5	0.000102489	0.000232867
0.69	-1.5	8.8418e-05	0.000201924
0.72	-1.5	7.17208e-05	0.000171047
0.75	-1.5	5.39793e-05	0.00014147
0.78	-1.5	3.68608e-05	0.000114366
0.81	-1.5	2.19859e-05	9.07428e-05
0.84	-1.5	1.08155e-05	7.13534e-05
0.87	-1.5	4.55482e-06	5.66445e-05
0.9	-1.5	4.07253e-06	4.67322e-05
0.93	-1.5	9.83436e-06	4.14067e-05
0.96	-1.5	2.18558e-05	4.01609e-05
0.99	-1.5	3.96814e-05	4.22382e-05
1.02	-1.5	6.23997e-05	4.6694e-05
1.05	-1.5	8.87004e-05	5.24706e-05
1.08	-1.5	0.000116976	5.84808e-05
1.11	-1.5	0.000145464	6.36979e-05
1.14	-1.5	0.000172408	6.72459e-05
1.17	-1.5	0.000196227	6.84823e-05
1.2	-1.5	0.00021566	6.70626e-05
1.23	-1.5	0.000229869	6.29762e-05
1.26	-1.5	0.000238483	5.65436e-05
1.29	-1.5	0.000241583	4.83703e-05
1.32	-1.5	0.000239631	3.9261e-05
1.35	-1.5	0.000233371	3.01047e-05
1.38	-1.5	0.000223703	2.17487e-05
1.41	-1.5	0.000211571	1.48847e-05
1.44	-1.5	0.00019787	9.96654e-06
1.47	-1.5	0.000183375	7.17281e-06
1.5	-1.5	0.000168704	6.41841e-06
-1.5	-1.47	2.96379e-06	0.000185593
-1.47	-1.47	5.08678e-06	0.000202524
-1.44	-1.47	9.64045e-06	0.000219106
-1.41	-1.47	1.66697e-05	0.00023464
-1.38	-1.47	2.59226e-05	0.000248261
-1.35	-1.47	3.68445e-05	0.000258984
-1.32	-1.47	4.86248e-05	0.000265779
-1.29	-1.47	6.02923e-05	0.000267678
-1.26	-1.47	7.08427e-05	0.000263907
-1.23	-1.47	7.93769e-05	0.000254012
-1.2	-1.47	8.52258e-05	0.000237974
-1.17	-1.47	8.80412e-05	0.000216279
-1.14	-1.47	8.78424e-05	0.000189928
-1.11	-1.47	8.50152e-05	0.000160377
-1.08	-1.47	8.02683e-05	0.000129418
-1.05	-1.47	7.4559e-05	9.90104e-05
-1.02	-1.47	6.89989e-05	7.10914e-05
-0.99	-1.47	6.47522e-05	4.73946e-05
-0.96	-1.47	6.29358e-05	2.92962e-05
-0.93	-1.47	6.45265e-05	1.77075e-05
-0.9	-1.47	7.02811e-05	1.30178e-05
-0.87	-1.47	8.06713e-05	1.50852e-05
-0.84	-1.47	9.58386e-05	2.32659e-05
-0.81	-1.47	0.000115571	3.64732e-05
-0.78	-1.47	0.000139309	5.32547e-05
-0.75	-1.47	0.000166182	7.18863e-05
-0.72	-1.47	0.00019508	9.04804e-05
-0.69	-1.47	0.000224755	0.000107113
-0.66	-1.47	0.000253945	0.000119974
-0.63	-1.47	0.000281509	0.000127538
-0.6	-1.47	0.000306543	0.000128755
-0.57	-1.47	0.000328476	0.000123241
-0.54	-1.47	0.000347117	0.00011144
-0.51	-1.47	0.00036265	9.47211e-05
-0.48	-1.47	0.000375588	7.53738e-05
-0.45	-1.47	0.000386677	5.64598e-05
-0.42	-1.47	0.000396795	4.15208e-05
-0.39	-1.47	0.00040684	3.41535e-05
-0.36	-1.47	0.000417631	3.75093e-05
-0.33	-1.47	0.000429829	5.38019e-05
-0.3	-1.47	0.000443879	8.39173e-05
-0.27	-1.47	0.000459967	0.000127212
-0.24	-1.47	0.000477987	0.000181546
-0.21	-1.47	0.000497513	0.000243556
-0.18	-1.47	0.000517785	0.000309105
-0.15	-1.47	0.000537698	0.000373834
-0.12	-1.47	0.000555814	0.000433698
-0.09	-1.47	0.000570409	0.000485409
-0.06	-1.47	0.000579559	0.00052671
-0.03	-1.47	0.00058128	0.000556478
0	-1.47	0.000573727	0.000574658
0.03	-1.47	0.000555431	0.000582084
0.06	-1.47	0.000525563	0.000580232
0.09	-1.47	0.000484185	0.000570952
0.12	-1.47	0.000432427	0.000556231
0.15	-1.47	0.00037255	0.000537996
0.18	-1.47	0.000307847	0.000517974
0.21	-1.47	0.000242362	0.000497602
0.24	-1.47	0.000180452	0.000477986
0.27	-1.47	0.000126246	0.000459889
0.3	-1.47	8.31009e-05	0.000443734
0.33	-1.47	5.31453e-05	0.000429628
0.36	-1.47	3.70119e-05	0.000417386
0.39	-1.47	3.38047e-05	0.000406563
0.42	-1.47	4.13022e-05	0.000396497
0.45	-1.47	5.63474e-05	0.000386368
0.48	-1.47	7.53416e-05	0.00037528
0.51	-1.47	9.47433e-05	0.000362353
0.54	-1.47	0.000111493	0.000346838
0.57	-1.47	0.000123307	0.000328224
0.6	-1.47	0.000128818	0.000306322
0.63	-1.47	0.00012759	0.000281322
0.66	-1.47	0.00012001	0.000253794
0.69	-1.47	0.000107132	0.000224637
0.72	-1.47	9.04848e-05	0.000194995
0.75	-1.47	7.18806e-05	0.000166126
0.78	-1.47	5.32446e-05	0.000139277
0.81	-1.47	3.64648e-05	0.000115559
0.84	-1.47	2.32647e-05	9.58413e-05
0.87	-1.47	1.50958e-05	8.06848e-05
0.9	-1.47	1.30435e-05	7.03018e-05
0.93	-1.47	1.77497e-05	6.45522e-05
0.96	-1.47	2.93542e-05	6.29651e-05
0.99	-1.47	4.74654e-05	6.47855e-05
1.02	-1.47	7.11699e-05	6.90379e-05
1.05	-1.47	9.9089e-05	7.4607e-05
1.08	-1.47	0.000129488	8.033e-05
1.11	-1.47	0.000160426	8.50961e-05
1.14	-1.47	0.000189946	8.79487e-05
1.17	-1.47	0.000216254	8.81786e-05
1.2	-1.47	0.000237895	8.53991e-05
1.23	-1.47	0.00025387	7.95891e-05
1.26	-1.47	0.000263695	7.10939e-05
1.29	-1.47	0.000267391	6.05793e-05
1.32	-1.47	0.000265413	4.89404e-05
1.35	-1.47	0.000258541	3.71774e-05
1.38	-1.47	0.000247744	2.62582e-05
1.41	-1.47	0.000234053	1.69908e-05
1.44	-1.47	0.000218457	9.92875e-06
1.47	-1.47	0.00020182	5.32442e-06
1.5	-1.47	0.000184844	3.1352e-06
-1.5	-1.44	1.98797e-06	0.000200682
-1.47	-1.44	5.79617e-06	0.00022003
-1.44	-1.44	1.2375e-05	0.000238888
-1.41	-1.44	2.17225e-05	0.000256465
-1.38	-1.44	3.35148e-05	0.000271793
-1.35	-1.44	4.71043e-05	0.00028378
-1.32	-1.44	6.15753e-05	0.000291298
-1.29	-1.44	7.58491e-05	0.000293301
-1.26	-1.44	8.88225e-05	0.000288978
-1.23	-1.44	9.95161e-05	0.000277888
-1.2	-1.44	0.000107206	0.000260088
-1.17	-1.44	0.000111522	0.000236203
-1.14	-1.44	0.00011249	0.000207428
-1.11	-1.44	0.000110533	0.000175452
-1.08	-1.44	0.000106418	0.000142316
-1.05	-1.44	0.000101177	0.000110218
-1.02	-1.44	9.59971e-05	8.12965e-05
-0.99	-1.44	9.21101e-05	5.74271e-05
-0.96	-1.44	9.06825e-05	4.00561e-05
-0.93	-1.44	9.27133e-05	3.00864e-05
-0.9	-1.44	9.89466e-05	2.78229e-05
-0.87	-1.44	0.000109805	3.29716e-05
-0.84	-1.44	0.000125344	4.46814e-05
-0.81	-1.44	0.000145236	6.16161e-05
-0.78	-1.44	0.000168788	8.20467e-05
-0.75	-1.44	0.000194994	0.000103958
-0.72	-1.44	0.000222625	0.000125168
-0.69	-1.44	0.000250351	0.000143472
-0.66	-1.44	0.000276883	0.0001568
-0.63	-1.44	0.000301116	0.00016341
-0.6	-1.44	0.000322254	0.000162093
-0.57	-1.44	0.000339895	0.000152383
-0.54	-1.44	0.00035406	0.000134739
-0.51	-1.44	0.000365169	0.000110659
-0.48	-1.44	0.000373958	8.26806e-05
-0.45	-1.44	0.000381369	5.42358e-05
-0.42	-1.44	0.00038842	2.93366e-05
-0.39	-1.44	0.000396084	1.21193e-05
-0.36	-1.44	0.000405188	6.29686e-06
-0.33	-1.44	0.00041634	1.46111e-05
-0.3	-1.44	0.00042988	3.83867e-05
-0.27	-1.44	0.000445849	7.72809e-05
-0.24	-1.44	0.000463972	0.000129288
-0.21	-1.44	0.000483645	0.000190998
-0.18	-1.44	0.000503923	0.00025807
-0.15	-1.44	0.000523524	0.000325809
-0.12	-1.44	0.000540847	0.000389756
-0.09	-1.44	0.000554033	0.000446178
-0.06	-1.44	0.000561057	0.000492395
-0.03	-1.44	0.000559889	0.000526914
0	-1.44	0.000548704	0.000549395
0.03	-1.44	0.000526133	0.00056048
0.06	-1.44	0.000491543	0.000561539
0.09	-1.44	0.000445278	0.000554403
0.12	-1.44	0.000388835	0.000541106
0.15	-1.44	0.000324898	0.000523674
0.18	-1.44	0.000257201	0.000503971
0.21	-1.44	0.000190202	0.000483596
0.24	-1.44	0.000128591	0.000463835
0.27	-1.44	7.67039e-05	0.000445631
0.3	-1.44	3.79405e-05	0.000429592
0.33	-1.44	1.42974e-05	0.000415992
0.36	-1.44	6.10784e-06	0.000404792
0.39	-1.44	1.20391e-05	0.000395651
0.42	-1.44	2.93438e-05	0.000387963
0.45	-1.44	5.43057e-05	0.000380901
0.48	-1.44	8.27883e-05	0.000373492
0.51	-1.44	0.000110781	0.000364718
0.54	-1.44	0.000134858	0.000353635
0.57	-1.44	0.000152485	0.000339505
0.6	-1.44	0.000162169	0.000321908
0.63	-1.44	0.000163457	0.000300819
0.66	-1.44	0.000156818	0.000276638
0.69	-1.44	0.000143467	0.00025016
0.72	-1.44	0.000125148	0.000222487
0.75	-1.44	0.000103931	0.000194905
0.78	-1.44	8.20237e-05	0.000168744
0.81	-1.44	6.16058e-05	0.000145231
0.84	-1.44	4.46919e-05	0.000125371
0.87	-1.44	3.30094e-05	0.00010986
0.9	-1.44	2.7892e-05	9.90228e-05
0.93	-1.44	3.01883e-05	9.28061e-05
0.96	-1.44	4.01893e-05	9.07884e-05
0.99	-1.44	5.7587e-05	9.22266e-05
1.02	-1.44	8.14757e-05	9.61235e-05
1.05	-1.44	0.000110406	0.000101315
1.08	-1.44	0.0001425	0.000106569
1.11	-1.44	0.000175618	0.000110699
1.14	-1.44	0.00020756	0.000112677
1.17	-1.44	0.000236288	0.000111734
1.2	-1.44	0.000260111	0.000107446
1.23	-1.44	0.000277837	9.97851e-05
1.26	-1.44	0.000288844	8.91203e-05
1.29	-1.44	0.000293079	7.61719e-05
1.32	-1.44	0.000290984	6.19159e-05
1.35	-1.44	0.000283376	4.74519e-05
1.38	-1.44	0.000271303	3.38556e-05
1.41	-1.44	0.000255894	2.20405e-05
1.44	-1.44	0.000238245	1.26532e-05
1.47	-1.44	0.000219324	6.01844e-06
1.5	-1.44	0.000199924	2.14033e-06
-1.5	-1.41	3.40256e-06	0.000214379
-1.47	-1.41	9.07213e-06	0.000236223
-1.44	-1.41	1.78056e-05	0.000257467
-1.41	-1.41	2.95539e-05	0.000277214
-1.38	-1.41	4.39267e-05	0.000294378
-1.35	-1.41	6.01957e-05	0.000307745
-1.32	-1.41	7.7356e-05	0.00031607
-1.29	-1.41	9.42383e-05	0.000318226
-1.26	-1.41	0.000109656	0.000313356
-1.23	-1.41	0.000122561	0.000301044
-1.2	-1.41	0.000132181	0.00028144
-1.17	-1.41	0.00013812	0.00025534
-1.14	-1.41	0.00014041	0.000224171
-1.11	-1.41	0.000139501	0.000189904
-1.08	-1.41	0.000136209	0.000154875
-1.05	-1.41	0.000131626	0.000121558
-1.02	-1.41	0.000127006	9.23231e-05
-0.99	-1.41	0.000123638	6.92047e-05
-0.96	-1.41	0.000122729	5.37196e-05
-0.93	-1.41	0.00012529	4.67493e-05
-0.9	-1.41	0.000132043	4.84905e-05
-0.87	-1.41	0.000143347	5.84661e-05
-0.84	-1.41	0.000159157	7.55838e-05
-0.81	-1.41	0.000179013	9.82257e-05
-0.78	-1.41	0.000202071	0.000124357
-0.75	-1.41	0.00022717	0.000151646
-0.72	-1.41	0.00025295	0.000177599
-0.69	-1.41	0.000277991	0.000199709
-0.66	-1.41	0.00030098	0.000215632
-0.63	-1.41	0.000320862	0.000223381
-0.6	-1.41	0.000336972	0.00022155
-0.57	-1.41	0.00034911	0.000209535
-0.54	-1.41	0.000357551	0.000187735
-0.51	-1.41	0.000362986	0.000157678
-0.48	-1.41	0.000366417	0.000122033
-0.45	-1.41	0.000369007	8.44755e-05
-0.42	-1.41	0.000371931	4.93633e-05
-0.39	-1.41	0.000376243	2.12703e-05
-0.36	-1.41	0.000382771	4.40871e-06
-0.33	-1.41	0.000392053	2.04192e-06
-0.3	-1.41	0.000404304	1.5993e-05
-0.27	-1.41	0.000419404	4.63484e-05
-0.24	-1.41	0.000436898	9.14212e-05
-0.21	-1.41	0.000456003	0.000147986
-0.18	-1.41	0.000475606	0.000211736
-0.15	-1.41	0.000494287	0.000277877
-0.12	-1.41	0.000510341	0.000341732
-0.09	-1.41	0.000521849	0.000399272
-0.06	-1.41	0.000526783	0.00044748
-0.03	-1.41	0.00052317	0.000484522
0	-1.41	0.000509308	0.000509748
0.03	-1.41	0.000484025	0.000523538
0.06	-1.41	0.000446944	0.000527069
0.09	-1.41	0.00039872	0.000522046
0.12	-1.41	0.000341188	0.000510445
0.15	-1.41	0.000277367	0.000494296
0.18	-1.41	0.000211286	0.000475522
0.21	-1.41	0.000147617	0.000455828
0.24	-1.41	9.11511e-05	0.000436637
0.27	-1.41	4.61867e-05	0.000419063
0.3	-1.41	1.59411e-05	0.000403891
0.33	-1.41	2.09261e-06	0.000391577
0.36	-1.41	4.5471e-06	0.000382243
0.39	-1.41	2.14756e-05	0.000375675
0.42	-1.41	4.96111e-05	0.000371337
0.45	-1.41	8.4741e-05	0.000368402
0.48	-1.41	0.000122293	0.000365816
0.51	-1.41	0.000157913	0.000362405
0.54	-1.41	0.000187931	0.000357003
0.57	-1.41	0.000209684	0.000348608
0.6	-1.41	0.000221648	0.000336527
0.63	-1.41	0.000223433	0.000320482
0.66	-1.41	0.000215644	0.000300671
0.69	-1.41	0.000199692	0.000277757
0.72	-1.41	0.000177565	0.000252788
0.75	-1.41	0.00015161	0.000227079
0.78	-1.41	0.000124332	0.000202045
0.81	-1.41	9.82256e-05	0.000179046
0.84	-1.41	7.56186e-05	0.00015924
0.87	-1.41	5.85439e-05	0.000143472
0.9	-1.41	4.86164e-05	0.000132203
0.93	-1.41	4.69248e-05	0.000125477
0.96	-1.41	5.39422e-05	0.000122937
0.99	-1.41	6.94683e-05	0.000123862
1.02	-1.41	9.26174e-05	0.000127243
1.05	-1.41	0.000121869	0.000131875
1.08	-1.41	0.000155187	0.000136468
1.11	-1.41	0.000190199	0.000139773
1.14	-1.41	0.00022443	0.000140696
1.17	-1.41	0.000255544	0.000138423
1.2	-1.41	0.000281573	0.000132502
1.23	-1.41	0.000301091	0.000122901
1.26	-1.41	0.000313307	0.000110014
1.29	-1.41	0.000318074	9.46091e-05
1.32	-1.41	0.000315813	7.77331e-05
1.35	-1.41	0.000307383	6.05691e-05
1.38	-1.41	0.000293917	4.42836e-05
1.41	-1.41	0.000276661	2.98798e-05
1.44	-1.41	0.000256833	1.80854e-05
1.47	-1.41	0.000235519	9.2914e-06
1.5	-1.41	0.000213617	3.54921e-06
-1.5	-1.38	7.14335e-06	0.000226424
-1.47	-1.38	1.47667e-05	0.00025079
-1.44	-1.38	2.56927e-05	0.00027448
-1.41	-1.38	3.98276e-05	0.000296475
-1.38	-1.38	5.67246e-05	0.000315554
-1.35	-1.38	7.55903e-05	0.00033036
-1.32	-1.38	9.53496e-05	0.00033952
-1.29	-1.38	0.000114763	0.000341806
-1.26	-1.38	0.000132577	0.000336321
-1.23	-1.38	0.000147688	0.00032268
-1.2	-1.38	0.000159279	0.000301153
-1.17	-1.38	0.000166931	0.00027274
-1.14	-1.38	0.00017067	0.000239156
-1.11	-1.38	0.000170964	0.000202701
-1.08	-1.38	0.000168665	0.000166058
-1.05	-1.38	0.000164911	0.000132028
-1.02	-1.38	0.000161007	0.000103243
-0.99	-1.38	0.000158292	8.19093e-05
-0.96	-1.38	0.000158001	6.9614e-05
-0.93	-1.38	0.000161147	6.71994e-05
-0.9	-1.38	0.00016842	7.47242e-05
-0.87	-1.38	0.000180105	9.14922e-05
-0.84	-1.38	0.000196043	0.000116132
-0.81	-1.38	0.000215627	0.00014671
-0.78	-1.38	0.000237846	0.000180856
-0.75	-1.38	0.000261375	0.000215903
-0.72	-1.38	0.000284709	0.00024903
-0.69	-1.38	0.000306341	0.000277419
-0.66	-1.38	0.000324937	0.000298436
-0.63	-1.38	0.000339512	0.000309833
-0.6	-1.38	0.00034956	0.000309975
-0.57	-1.38	0.000355115	0.000298066
-0.54	-1.38	0.000356743	0.000274363
-0.51	-1.38	0.000355445	0.000240315
-0.48	-1.38	0.000352515	0.000198591
-0.45	-1.38	0.000349356	0.000152954
-0.42	-1.38	0.000347308	0.000107957
-0.39	-1.38	0.000347498	6.84758e-05
-0.36	-1.38	0.000350738	3.91234e-05
-0.33	-1.38	0.000357475	2.36476e-05
-0.3	-1.38	0.000367777	2.44058e-05
-0.27	-1.38	0.000381346	4.20271e-05
-0.24	-1.38	0.000397545	7.53293e-05
-0.21	-1.38	0.000415423	0.000121509
-0.18	-1.38	0.000433738	0.000176565
-0.15	-1.38	0.000450984	0.000235866
-0.12	-1.38	0.000465432	0.000294759
-0.09	-1.38	0.000475201	0.000349108
-0.06	-1.38	0.000478369	0.000395685
-0.03	-1.38	0.000473135	0.000432377
0	-1.38	0.00045803	0.000458221
0.03	-1.38	0.000432164	0.000473286
0.06	-1.38	0.000395468	0.000478468
0.09	-1.38	0.000348908	0.000475236
0.12	-1.38	0.000294597	0.000465395
0.15	-1.38	0.000235762	0.000450869
0.18	-1.38	0.000176537	0.000433541
0.21	-1.38	0.000121571	0.000415144
0.24	-1.38	7.54883e-05	0.000397184
0.27	-1.38	4.22822e-05	0.000380906
0.3	-1.38	2.47487e-05	0.000367265
0.33	-1.38	2.40625e-05	0.000356899
0.36	-1.38	3.95885e-05	0.000350107
0.39	-1.38	6.89657e-05	0.000346825
0.42	-1.38	0.000108446	0.000346608
0.45	-1.38	0.000153415	0.000348646
0.48	-1.38	0.000199004	0.000351811
0.51	-1.38	0.000240665	0.000354766
0.54	-1.38	0.00027464	0.000356105
0.57	-1.38	0.000298266	0.000354535
0.6	-1.38	0.000310102	0.00034905
0.63	-1.38	0.000309897	0.000339085
0.66	-1.38	0.000298448	0.000324599
0.69	-1.38	0.000277396	0.000306097
0.72	-1.38	0.00024899	0.000284559
0.75	-1.38	0.000215866	0.000261315
0.78	-1.38	0.000180839	0.000237872
0.81	-1.38	0.000146728	0.00021573
0.84	-1.38	0.000116199	0.000196213
0.87	-1.38	9.16183e-05	0.000180331
0.9	-1.38	7.49153e-05	0.000168693
0.93	-1.38	6.74571e-05	0.000161456
0.96	-1.38	6.99351e-05	0.000158337
0.99	-1.38	8.22856e-05	0.000158647
1.02	-1.38	0.000103661	0.000161376
1.05	-1.38	0.000132472	0.000165289
1.08	-1.38	0.000166508	0.00016905
1.11	-1.38	0.000203133	0.000171356
1.14	-1.38	0.000239548	0.000171069
1.17	-1.38	0.00027307	0.000167337
1.2	-1.38	0.0003014	0.000159692
1.23	-1.38	0.000322829	0.000148109
1.26	-1.38	0.00033636	0.000133004
1.29	-1.38	0.000341727	0.000115191
1.32	-1.38	0.00033932	9.57717e-05
1.35	-1.38	0.000330042	7.59977e-05
1.38	-1.38	0.000315125	5.71061e-05
1.41	-1.38	0.000295943	4.01705e-05
1.44	-1.38	0.000273858	2.5984e-05
1.47	-1.38	0.000250092	1.49941e-05
1.5	-1.38	0.000225664	7.29658e-06
-1.5	-1.35	1.30045e-05	0.000236638
-1.47	-1.35	2.25962e-05	0.000263491
-1.44	-1.35	3.56709e-05	0.000289622
-1.41	-1.35	5.20953e-05	0.000313878
-1.38	-1.35	7.13783e-05	0.00033488
-1.35	-1.35	9.26786e-05	0.00035111
-1.32	-1.35	0.000114872	0.000361047
-1.29	-1.35	0.000136668	0.000363354
-1.26	-1.35	0.000156766	0.00035709
-1.23	-1.35	0.000174015	0.000341916
-1.2	-1.35	0.000187563	0.00031825
-1.17	-1.35	0.000196963	0.000287345
-1.14	-1.35	0.000202227	0.000251251
-1.11	-1.35	0.000203828	0.000212665
-1.08	-1.35	0.000202636	0.000174678
-1.05	-1.35	0.000199822	0.000140463
-1.02	-1.35	0.00019673	0.000112946
-0.99	-1.35	0.00019473	9.4525e-05
-0.96	-1.35	0.000195079	8.68473e-05
-0.93	-1.35	0.000198782	9.0693e-05
-0.9	-1.35	0.000206486	0.000105947
-0.87	-1.35	0.000218396	0.000131653
-0.84	-1.35	0.000234231	0.000166117
-0.81	-1.35	0.000253227	0.000207052
-0.78	-1.35	0.0002742	0.000251727
-0.75	-1.35	0.000295651	0.000297119
-0.72	-1.35	0.000315937	0.000340071
-0.69	-1.35	0.000333463	0.000377451
-0.66	-1.35	0.000346893	0.000406332
-0.63	-1.35	0.000355333	0.000424194
-0.6	-1.35	0.000358466	0.000429141
-0.57	-1.35	0.000356595	0.00042014
-0.54	-1.35	0.000350608	0.000397225
-0.51	-1.35	0.000341843	0.000361653
-0.48	-1.35	0.000331902	0.000315951
-0.45	-1.35	0.000322432	0.000263807
-0.42	-1.35	0.000314924	0.000209797
-0.39	-1.35	0.000310558	0.000158936
-0.36	-1.35	0.0003101	0.00011612
-0.33	-1.35	0.000313877	8.55146e-05
-0.3	-1.35	0.000321783	7.00224e-05
-0.27	-1.35	0.000333333	7.09081e-05
-0.24	-1.35	0.000347712	8.7666e-05
-0.21	-1.35	0.000363832	0.000118149
-0.18	-1.35	0.000380369	0.000158933
-0.15	-1.35	0.00039581	0.000205835
-0.12	-1.35	0.000408496	0.000254487
-0.09	-1.35	0.000416698	0.000300864
-0.06	-1.35	0.000418718	0.000341686
-0.03	-1.35	0.000413049	0.000374652
0	-1.35	0.000398557	0.000398515
0.03	-1.35	0.000374707	0.000413001
0.06	-1.35	0.000341771	0.000418649
0.09	-1.35	0.000300999	0.000416591
0.12	-1.35	0.000254689	0.000408341
0.15	-1.35	0.000206118	0.000395595
0.18	-1.35	0.000159309	0.000380087
0.21	-1.35	0.000118621	0.000363477
0.24	-1.35	8.82318e-05	0.000347283
0.27	-1.35	7.15574e-05	0.000332828
0.3	-1.35	7.07374e-05	0.000321206
0.33	-1.35	8.62716e-05	0.000313235
0.36	-1.35	0.000116891	0.000309403
0.39	-1.35	0.000159692	0.000309817
0.42	-1.35	0.000210509	0.000314156
0.45	-1.35	0.000264452	0.000321653
0.48	-1.35	0.000316509	0.000331133
0.51	-1.35	0.000362111	0.000341104
0.54	-1.35	0.000397577	0.000349919
0.57	-1.35	0.000420389	0.000355975
0.6	-1.35	0.000429296	0.000357931
0.63	-1.35	0.000424269	0.000354897
0.66	-1.35	0.000406346	0.000346564
0.69	-1.35	0.000377425	0.000333247
0.72	-1.35	0.000340028	0.000315835
0.75	-1.35	0.000297082	0.000295659
0.78	-1.35	0.000251717	0.000274312
0.81	-1.35	0.00020709	0.000253433
0.84	-1.35	0.000166218	0.000234518
0.87	-1.35	0.000131829	0.000218753
0.9	-1.35	0.000106205	0.000206898
0.93	-1.35	9.1035e-05	0.000199236
0.96	-1.35	8.72689e-05	0.000195564
0.99	-1.35	9.50164e-05	0.000195236
1.02	-1.35	0.000113492	0.000197248
1.05	-1.35	0.000141042	0.000200345
1.08	-1.35	0.000175267	0.00020316
1.11	-1.35	0.000213237	0.00020435
1.14	-1.35	0.000251778	0.000202747
1.17	-1.35	0.000287801	0.000197479
1.2	-1.35	0.000318613	0.000188075
1.23	-1.35	0.000342167	0.000174523
1.26	-1.35	0.000357216	0.000157266
1.29	-1.35	0.000363347	0.000137157
1.32	-1.35	0.000360904	0.000115343
1.35	-1.35	0.000350836	9.31249e-05
1.38	-1.35	0.000334482	7.179e-05
1.41	-1.35	0.000313368	5.24618e-05
1.44	-1.35	0.000289015	3.59812e-05
1.47	-1.35	0.000262803	2.28403e-05
1.5	-1.35	0.000235885	1.31743e-05
-1.5	-1.32	2.0694e-05	0.000244932
-1.47	-1.32	3.2206e-05	0.000274168
-1.44	-1.32	4.73235e-05	0.000302665
-1.41	-1.32	6.58799e-05	0.000329115
-1.38	-1.32	8.73517e-05	0.000351965
-1.35	-1.32	0.000110867	0.000369513
-1.32	-1.32	0.000135272	0.000380074
-1.29	-1.32	0.000159246	0.00038219
-1.26	-1.32	0.000181455	0.000374877
-1.23	-1.32	0.000200714	0.000357859
-1.2	-1.32	0.000216137	0.000331736
-1.17	-1.32	0.000227246	0.000298063
-1.14	-1.32	0.000234033	0.000259292
-1.11	-1.32	0.000236957	0.000218581
-1.08	-1.32	0.000236895	0.000179493
-1.05	-1.32	0.000235031	0.000145626
-1.02	-1.32	0.000232732	0.000120237
-0.99	-1.32	0.000231388	0.000105923
-0.96	-1.32	0.000232266	0.000104382
-0.93	-1.32	0.000236357	0.000116302
-0.9	-1.32	0.000244263	0.000141353
-0.87	-1.32	0.000256101	0.000178268
-0.84	-1.32	0.000271467	0.000224986
-0.81	-1.32	0.000289443	0.000278829
-0.78	-1.32	0.000308669	0.000336675
-0.75	-1.32	0.000327483	0.000395131
-0.72	-1.32	0.000344111	0.000450699
-0.69	-1.32	0.000356892	0.000499933
-0.66	-1.32	0.000364508	0.000539618
-0.63	-1.32	0.000366187	0.000566952
-0.6	-1.32	0.000361831	0.000579764
-0.57	-1.32	0.000352043	0.000576732
-0.54	-1.32	0.000338056	0.000557595
-0.51	-1.32	0.000321555	0.00052331
-0.48	-1.32	0.000304448	0.000476117
-0.45	-1.32	0.000288607	0.000419462
-0.42	-1.32	0.000275641	0.000357768
-0.39	-1.32	0.00026674	0.000296022
-0.36	-1.32	0.000262582	0.000239262
-0.33	-1.32	0.00026333	0.000191991
-0.3	-1.32	0.000268685	0.000157642
-0.27	-1.32	0.000277963	0.000138186
-0.24	-1.32	0.000290191	0.000133941
-0.21	-1.32	0.000304185	0.000143634
-0.18	-1.32	0.000318613	0.000164678
-0.15	-1.32	0.000332044	0.000193616
-0.12	-1.32	0.000343004	0.000226636
-0.09	-1.32	0.000350036	0.000260058
-0.06	-1.32	0.000351794	0.00029073
-0.03	-1.32	0.000347175	0.000316282
0	-1.32	0.000335476	0.000335231
0.03	-1.32	0.000316573	0.000346956
0.06	-1.32	0.000291085	0.000351583
0.09	-1.32	0.000260493	0.000349816
0.12	-1.32	0.000227165	0.000342759
0.15	-1.32	0.000194248	0.00033176
0.18	-1.32	0.000165415	0.000318277
0.21	-1.32	0.000144472	0.000303789
0.24	-1.32	0.000134869	0.000289728
0.27	-1.32	0.000139184	0.00027743
0.3	-1.32	0.000158685	0.000268083
0.33	-1.32	0.000193048	0.000262664
0.36	-1.32	0.000240301	0.00026186
0.39	-1.32	0.00029701	0.000265974
0.42	-1.32	0.000358674	0.000274848
0.45	-1.32	0.000420264	0.000287804
0.48	-1.32	0.000476796	0.000303659
0.51	-1.32	0.000523858	0.000320801
0.54	-1.32	0.00055801	0.000337359
0.57	-1.32	0.00057702	0.000351426
0.6	-1.32	0.000579938	0.000361312
0.63	-1.32	0.000567032	0.000365782
0.66	-1.32	0.000539627	0.000364228
0.69	-1.32	0.000499898	0.000356743
0.72	-1.32	0.000450646	0.000344095
0.75	-1.32	0.000395089	0.000327595
0.78	-1.32	0.000336668	0.0003089
0.81	-1.32	0.000278881	0.000289783
0.84	-1.32	0.000225115	0.000271901
0.87	-1.32	0.000178487	0.000256614
0.9	-1.32	0.000141672	0.000244837
0.93	-1.32	0.000116722	0.000236978
0.96	-1.32	0.000104898	0.000232918
0.99	-1.32	0.000106523	0.000232058
1.02	-1.32	0.000120904	0.000233409
1.05	-1.32	0.000146335	0.000235707
1.08	-1.32	0.000180216	0.000237563
1.11	-1.32	0.000219286	0.000237614
1.14	-1.32	0.000259948	0.000234675
1.17	-1.32	0.000298641	0.000227873
1.2	-1.32	0.00033221	0.000216748
1.23	-1.32	0.000358208	0.000201307
1.26	-1.32	0.000375086	0.000182028
1.29	-1.32	0.000382251	0.000159796
1.32	-1.32	0.000379986	0.000135793
1.35	-1.32	0.000369282	0.000111353
1.38	-1.32	0.000351599	8.77954e-05
1.41	-1.32	0.000328629	6.62727e-05
1.44	-1.32	0.000302076	4.7657e-05
1.47	-1.32	0.000273495	3.24725e-05
1.5	-1.32	0.000244192	2.08874e-05
-1.5	-1.29	2.9895e-05	0.000251307
-1.47	-1.29	4.32387e-05	0.00028276
-1.44	-1.29	6.0256e-05	0.000313472
-1.41	-1.29	8.07533e-05	0.00034197
-1.38	-1.29	0.000104186	0.000366505
-1.35	-1.29	0.000129665	0.000385173
-1.32	-1.29	0.000156025	0.000396105
-1.29	-1.29	0.000181929	0.000397715
-1.26	-1.29	0.000206025	0.00038898
-1.23	-1.29	0.000227101	0.000369704
-1.2	-1.29	0.00024424	0.000340708
-1.17	-1.29	0.00025693	0.000303904
-1.14	-1.29	0.00026513	0.000262213
-1.11	-1.29	0.000269278	0.000219328
-1.08	-1.29	0.000270233	0.00017935
-1.05	-1.29	0.000269183	0.000146355
-1.02	-1.29	0.000267498	0.000123966
-0.99	-1.29	0.000266581	0.000114984
-0.96	-1.29	0.000267697	0.000121146
-0.93	-1.29	0.00027182	0.000143012
-0.9	-1.29	0.000279505	0.000179989
-0.87	-1.29	0.000290788	0.000230447
-0.84	-1.29	0.000305148	0.000291913
-0.81	-1.29	0.000321521	0.000361273
-0.78	-1.29	0.000338392	0.000434991
-0.75	-1.29	0.000353956	0.00050929
-0.72	-1.29	0.000366331	0.000580329
-0.69	-1.29	0.000373819	0.000644355
-0.66	-1.29	0.000375159	0.000697867
-0.63	-1.29	0.000369733	0.000737785
-0.6	-1.29	0.000357692	0.000761641
-0.57	-1.29	0.000339962	0.000767789
-0.54	-1.29	0.000318127	0.000755598
-0.51	-1.29	0.000294212	0.000725622
-0.48	-1.29	0.0002704	0.000679678
-0.45	-1.29	0.000248739	0.000620815
-0.42	-1.29	0.000230903	0.000553121
-0.39	-1.29	0.000218024	0.000481394
-0.36	-1.29	0.000210631	0.000410671
-0.33	-1.29	0.00020868	0.000345695
-0.3	-1.29	0.000211649	0.000290405
-0.27	-1.29	0.00021866	0.000247522
-0.24	-1.29	0.000228613	0.000218311
-0.21	-1.29	0.000240288	0.000202558
-0.18	-1.29	0.000252431	0.000198752
-0.15	-1.29	0.000263806	0.000204426
-0.12	-1.29	0.000273244	0.00021658
-0.09	-1.29	0.00027969	0.000232116
-0.06	-1.29	0.000282273	0.000248201
-0.03	-1.29	0.0002804	0.000262531
0	-1.29	0.000273875	0.000273463
0.03	-1.29	0.000263018	0.000280046
0.06	-1.29	0.000248782	0.000281956
0.09	-1.29	0.000232803	0.000279391
0.12	-1.29	0.000217384	0.000272944
0.15	-1.29	0.000205349	0.000263486
0.18	-1.29	0.000199791	0.000252076
0.21	-1.29	0.000203701	0.000239886
0.24	-1.29	0.000219538	0.000228154
0.27	-1.29	0.000248807	0.000218139
0.3	-1.29	0.000291716	0.000211063
0.33	-1.29	0.000346994	0.000208032
0.36	-1.29	0.000411922	0.000209928
0.39	-1.29	0.000482563	0.000217278
0.42	-1.29	0.000554177	0.00023013
0.45	-1.29	0.000621734	0.000247959
0.48	-1.29	0.000680446	0.000269635
0.51	-1.29	0.000726231	0.000293488
0.54	-1.29	0.00075605	0.000317468
0.57	-1.29	0.000768094	0.000339391
0.6	-1.29	0.000761817	0.000357232
0.63	-1.29	0.000737854	0.000369401
0.66	-1.29	0.000697857	0.000374967
0.69	-1.29	0.000644297	0.000373774
0.72	-1.29	0.000580254	0.000366434
0.75	-1.29	0.000509229	0.000354202
0.78	-1.29	0.000434973	0.000338773
0.81	-1.29	0.000361324	0.000322021
0.84	-1.29	0.000292054	0.000305751
0.87	-1.29	0.000230695	0.000291476
0.9	-1.29	0.000180353	0.000280259
0.93	-1.29	0.000143494	0.000272621
0.96	-1.29	0.00012174	0.000268526
0.99	-1.29	0.000115678	0.000267424
1.02	-1.29	0.000124738	0.000268341
1.05	-1.29	0.000147179	0.000270015
1.08	-1.29	0.000180193	0.000271047
1.11	-1.29	0.000220154	0.000270068
1.14	-1.29	0.000262987	0.000265894
1.17	-1.29	0.000304593	0.000257665
1.2	-1.29	0.000341282	0.000244945
1.23	-1.29	0.000370141	0.000227775
1.26	-1.29	0.000389264	0.000206665
1.29	-1.29	0.000397839	0.000182534
1.32	-1.29	0.000396068	0.000156591
1.35	-1.29	0.000384981	0.000130188
1.38	-1.29	0.000366171	0.00010466
1.41	-1.29	0.00034151	8.11721e-05
1.44	-1.29	0.000312905	6.06136e-05
1.47	-1.29	0.000282106	4.35298e-05
1.5	-1.29	0.000250587	3.01156e-05
-1.5	-1.26	4.03231e-05	0.000255863
-1.47	-1.26	5.53932e-05	0.000289307
-1.44	-1.26	7.41574e-05	0.000322019
-1.41	-1.26	9.6399e-05	0.000352344
-1.38	-1.26	0.00012156	0.000378321
-1.35	-1.26	0.000148746	0.000397827
-1.32	-1.26	0.000176788	0.000408794
-1.29	-1.26	0.000204349	0.000409498
-1.26	-1.26	0.000230065	0.000398883
-1.23	-1.26	0.000252704	0.000376855
-1.2	-1.26	0.000271318	0.000344496
-1.17	-1.26	0.000285356	0.000304132
-1.14	-1.26	0.000294737	0.000259221
-1.11	-1.26	0.000299861	0.000214063
-1.08	-1.26	0.00030156	0.000173367
-1.05	-1.26	0.000301006	0.00014174
-1.02	-1.26	0.000299563	0.000123199
-0.99	-1.26	0.000298633	0.00012076
-0.96	-1.26	0.000299477	0.000136179
-0.93	-1.26	0.000303052	0.000169851
-0.9	-1.26	0.00030987	0.00022087
-0.87	-1.26	0.000319902	0.000287195
-0.84	-1.26	0.000332525	0.000365886
-0.81	-1.26	0.000346559	0.000453363
-0.78	-1.26	0.000360363	0.000545646
-0.75	-1.26	0.000372024	0.000638566
-0.72	-1.26	0.000379598	0.000727939
-0.69	-1.26	0.000381395	0.000809711
-0.66	-1.26	0.00037625	0.000880105
-0.63	-1.26	0.000363737	0.000935759
-0.6	-1.26	0.000344284	0.000973895
-0.57	-1.26	0.000319146	0.000992501
-0.54	-1.26	0.000290247	0.000990513
-0.51	-1.26	0.000259913	0.000967982
-0.48	-1.26	0.000230543	0.000926179
-0.45	-1.26	0.000204287	0.000867598
-0.42	-1.26	0.00018279	0.000795842
-0.39	-1.26	0.000167045	0.000715353
-0.36	-1.26	0.000157359	0.000631032
-0.33	-1.26	0.000153429	0.000547772
-0.3	-1.26	0.000154486	0.000469975
-0.27	-1.26	0.000159472	0.00040114
-0.24	-1.26	0.000167205	0.000343573
-0.21	-1.26	0.000176512	0.000298281
-0.18	-1.26	0.000186318	0.000265034
-0.15	-1.26	0.000195708	0.000242587
-0.12	-1.26	0.000203946	0.000228997
-0.09	-1.26	0.00021051	0.000221971
-0.06	-1.26	0.000215121	0.000219187
-0.03	-1.26	0.000217789	0.000218549
0	-1.26	0.000218883	0.00021835
0.03	-1.26	0.000219184	0.00021734
0.06	-1.26	0.000219939	0.000214734
0.09	-1.26	0.000222851	0.000210166
0.12	-1.26	0.000230011	0.000203623
0.15	-1.26	0.000243733	0.000195385
0.18	-1.26	0.000266301	0.000185979
0.21	-1.26	0.000299652	0.000176139
0.24	-1.26	0.000345023	0.000166787
0.27	-1.26	0.000402635	0.000159001
0.3	-1.26	0.000471478	0.000153956
0.33	-1.26	0.000549242	0.000152841
0.36	-1.26	0.00063243	0.000156719
0.39	-1.26	0.000716642	0.000166364
0.42	-1.26	0.000796992	0.000182083
0.45	-1.26	0.000868587	0.000203573
0.48	-1.26	0.000926992	0.000229848
0.51	-1.26	0.000968615	0.000259262
0.54	-1.26	0.00099097	0.000289667
0.57	-1.26	0.000992795	0.000318663
0.6	-1.26	0.000974047	0.000343921
0.63	-1.26	0.000935794	0.000363514
0.66	-1.26	0.000880054	0.000376179
0.69	-1.26	0.000809609	0.000381484
0.72	-1.26	0.00072782	0.000379849
0.75	-1.26	0.000638465	0.00037243
0.78	-1.26	0.000545595	0.000360914
0.81	-1.26	0.000453391	0.000347238
0.84	-1.26	0.000366017	0.000333313
0.87	-1.26	0.000287447	0.000320778
0.9	-1.26	0.000221254	0.000310812
0.93	-1.26	0.000170369	0.000304038
0.96	-1.26	0.000136826	0.000300487
0.99	-1.26	0.000121522	0.000299649
1.02	-1.26	0.000124053	0.00030057
1.05	-1.26	0.000142654	0.00030199
1.08	-1.26	0.000174306	0.000302514
1.11	-1.26	0.000214988	0.000300778
1.14	-1.26	0.000260092	0.000295613
1.17	-1.26	0.000304912	0.000286189
1.2	-1.26	0.000345154	0.000272107
1.23	-1.26	0.000377367	0.000253449
1.26	-1.26	0.000399232	0.000230764
1.29	-1.26	0.000409676	0.000205002
1.32	-1.26	0.000408802	0.000177393
1.35	-1.26	0.000397673	0.000149299
1.38	-1.26	0.000378019	0.000122059
1.41	-1.26	0.000351912	9.68401e-05
1.44	-1.26	0.000321478	7.45369e-05
1.47	-1.26	0.00028868	5.57079e-05
1.5	-1.26	0.000255171	4.05709e-05
-1.5	-1.23	5.17704e-05	0.000258787
-1.47	-1.23	6.84688e-05	0.000293959
-1.44	-1.23	8.88412e-05	0.000328407
-1.41	-1.23	0.00011265	0.000360283
-1.38	-1.23	0.000139326	0.000387403
-1.35	-1.23	0.000167977	0.000407408
-1.32	-1.23	0.000197436	0.000418018
-1.29	-1.23	0.000226368	0.000417368
-1.26	-1.23	0.000253405	0.000404373
-1.23	-1.23	0.000277296	0.000379062
-1.2	-1.23	0.00029706	0.000342818
-1.17	-1.23	0.000312103	0.000298434
-1.14	-1.23	0.000322296	0.000249974
-1.11	-1.23	0.00032799	0.000202413
-1.08	-1.23	0.000329979	0.00016113
-1.05	-1.23	0.000329405	0.000131318
-1.02	-1.23	0.000327618	0.000117414
-0.99	-1.23	0.000326012	0.000122654
-0.96	-1.23	0.000325843	0.000148796
-0.93	-1.23	0.000328056	0.000196038
-0.9	-1.23	0.000333139	0.000263117
-0.87	-1.23	0.000341013	0.000347529
-0.84	-1.23	0.000350993	0.00044583
-0.81	-1.23	0.000361818	0.000553938
-0.78	-1.23	0.000371771	0.000667411
-0.75	-1.23	0.000378887	0.00078168
-0.72	-1.23	0.000381216	0.000892219
-0.69	-1.23	0.000377131	0.000994681
-0.66	-1.23	0.000365614	0.00108502
-0.63	-1.23	0.000346467	0.00115958
-0.6	-1.23	0.000320409	0.00121526
-0.57	-1.23	0.000289014	0.00124963
-0.54	-1.23	0.000254507	0.00126115
-0.51	-1.23	0.000219447	0.00124926
-0.48	-1.23	0.000186357	0.00121456
-0.45	-1.23	0.000157379	0.00115886
-0.42	-1.23	0.00013402	0.00108513
-0.39	-1.23	0.000117029	0.000997319
-0.36	-1.23	0.000106405	0.000900059
-0.33	-1.23	0.000101536	0.000798305
-0.3	-1.23	0.000101394	0.000696881
-0.27	-1.23	0.000104767	0.00060008
-0.24	-1.23	0.000110455	0.00051133
-0.21	-1.23	0.000117425	0.000432984
-0.18	-1.23	0.000124907	0.000366273
-0.15	-1.23	0.000132433	0.00031138
-0.12	-1.23	0.000139841	0.000267631
-0.09	-1.23	0.000147269	0.000233746
-0.06	-1.23	0.000155133	0.0002081
-0.03	-1.23	0.000164131	0.000188951
0	-1.23	0.000175232	0.000174625
0.03	-1.23	0.000189681	0.000163627
0.06	-1.23	0.000208965	0.000154715
0.09	-1.23	0.000234755	0.000146913
0.12	-1.23	0.000268784	0.000139527
0.15	-1.23	0.000312672	0.000132138
0.18	-1.23	0.000367689	0.000124612
0.21	-1.23	0.000434501	0.000117112
0.24	-1.23	0.000512917	0.000110109
0.27	-1.23	0.000601701	0.000104378
0.3	-1.23	0.000698493	0.000100955
0.33	-1.23	0.000799866	0.000101044
0.36	-1.23	0.000901529	0.000105865
0.39	-1.23	0.00099866	0.00011645
0.42	-1.23	0.00108632	0.000133418
0.45	-1.23	0.00115987	0.000156772
0.48	-1.23	0.00121537	0.000185771
0.51	-1.23	0.00124987	0.000218908
0.54	-1.23	0.00126157	0.000254043
0.57	-1.23	0.00124988	0.000288652
0.6	-1.23	0.00121535	0.000320174
0.63	-1.23	0.00115955	0.00034638
0.66	-1.23	0.00108489	0.000365688
0.69	-1.23	0.000994506	0.000377375
0.72	-1.23	0.000892028	0.000381631
0.75	-1.23	0.00078151	0.000379467
0.78	-1.23	0.000667297	0.000372503
0.81	-1.23	0.000553911	0.000362683
0.84	-1.23	0.000445918	0.000351971
0.87	-1.23	0.000347751	0.000342079
0.9	-1.23	0.000263485	0.000334269
0.93	-1.23	0.000196558	0.000329225
0.96	-1.23	0.00014946	0.000327029
0.99	-1.23	0.000123448	0.000327194
1.02	-1.23	0.000118313	0.00032878
1.05	-1.23	0.000132289	0.000330532
1.08	-1.23	0.000162134	0.000331062
1.11	-1.23	0.000203407	0.000329021
1.14	-1.23	0.000250915	0.000323271
1.17	-1.23	0.000299282	0.000313021
1.2	-1.23	0.000343539	0.00029792
1.23	-1.23	0.00037963	0.000278098
1.26	-1.23	0.000404771	0.000254151
1.29	-1.23	0.00041759	0.000227058
1.32	-1.23	0.000418064	0.000198069
1.35	-1.23	0.000407288	0.000168552
1.38	-1.23	0.000387133	0.000139843
1.41	-1.23	0.000359882	0.000113107
1.44	-1.23	0.000327899	8.92374e-05
1.47	-1.23	0.000293367	6.8803e-05
1.5	-1.23	0.000258133	5.20422e-05
-1.5	-1.2	6.41349e-05	0.000260353
-1.47	-1.2	8.2389e-05	0.000296975
-1.44	-1.2	0.000104265	0.000332871
-1.41	-1.2	0.000129501	0.000365998
-1.38	-1.2	0.00015752	0.000393938
-1.35	-1.2	0.000187424	0.000414085
-1.32	-1.2	0.000218054	0.000423942
-1.29	-1.2	0.000248074	0.000421495
-1.26	-1.2	0.000276108	0.000405637
-1.23	-1.2	0.000300889	0.00037654
-1.2	-1.2	0.000321399	0.00033592
-1.17	-1.2	0.000336996	0.000287085
-1.14	-1.2	0.000347497	0.00023476
-1.11	-1.2	0.000353197	0.000184659
-1.08	-1.2	0.000354843	0.000142887
-1.05	-1.2	0.000353541	0.000115262
-1.02	-1.2	0.000350619	0.000106674
-0.99	-1.2	0.000347464	0.000120587
-0.96	-1.2	0.000345332	0.000158748
-0.93	-1.2	0.000345169	0.000221132
-0.9	-1.2	0.000347459	0.000306085
-0.87	-1.2	0.000352111	0.000410609
-0.84	-1.2	0.000358418	0.000530722
-0.81	-1.2	0.000365096	0.000661818
-0.78	-1.2	0.000370416	0.000798983
-0.75	-1.2	0.000372427	0.00093724
-0.72	-1.2	0.000369244	0.00107172
-0.69	-1.2	0.000359369	0.0011978
-0.66	-1.2	0.000341978	0.00131114
-0.63	-1.2	0.000317129	0.00140781
-0.6	-1.2	0.000285833	0.00148433
-0.57	-1.2	0.000249948	0.00153784
-0.54	-1.2	0.000211934	0.0015662
-0.51	-1.2	0.00017448	0.00156818
-0.48	-1.2	0.000140113	0.0015436
-0.45	-1.2	0.000110832	0.00149345
-0.42	-1.2	8.78738e-05	0.00141993
-0.39	-1.2	7.16273e-05	0.00132635
-0.36	-1.2	6.17034e-05	0.00121699
-0.33	-1.2	5.71328e-05	0.00109678
-0.3	-1.2	5.66302e-05	0.000970933
-0.27	-1.2	5.88682e-05	0.000844554
-0.24	-1.2	6.27117e-05	0.000722249
-0.21	-1.2	6.73813e-05	0.000607838
-0.18	-1.2	7.25388e-05	0.000504158
-0.15	-1.2	7.83051e-05	0.000413001
-0.12	-1.2	8.52278e-05	0.000335154
-0.09	-1.2	9.42229e-05	0.000270539
-0.06	-1.2	0.000106505	0.000218392
-0.03	-1.2	0.00012352	0.000177471
0	-1.2	0.00014687	0.000146233
0.03	-1.2	0.000178243	0.000123002
0.06	-1.2	0.000219311	0.000106089
0.09	-1.2	0.000271608	9.38865e-05
0.12	-1.2	0.000336373	8.49495e-05
0.15	-1.2	0.00041436	7.8063e-05
0.18	-1.2	0.000505638	7.23121e-05
0.21	-1.2	0.000609412	6.71509e-05
0.24	-1.2	0.000723884	6.24614e-05
0.27	-1.2	0.00084621	5.85852e-05
0.3	-1.2	0.000972567	5.6306e-05
0.33	-1.2	0.00109835	5.67639e-05
0.36	-1.2	0.00121845	6.12916e-05
0.39	-1.2	0.00132766	7.11803e-05
0.42	-1.2	0.00142107	8.74051e-05
0.45	-1.2	0.0014944	0.00011036
0.48	-1.2	0.00154435	0.000139663
0.51	-1.2	0.00156872	0.000174078
0.54	-1.2	0.00156654	0.000211608
0.57	-1.2	0.001538	0.000249728
0.6	-1.2	0.00148433	0.000285744
0.63	-1.2	0.00140767	0.000317193
0.66	-1.2	0.00131091	0.000342209
0.69	-1.2	0.00119752	0.000359776
0.72	-1.2	0.00107142	0.000369828
0.75	-1.2	0.000936964	0.000373181
0.78	-1.2	0.000798768	0.000371326
0.81	-1.2	0.000661699	0.000366143
0.84	-1.2	0.000530727	0.000359578
0.87	-1.2	0.00041076	0.000353358
0.9	-1.2	0.000306396	0.000348766
0.93	-1.2	0.000221608	0.000346509
0.96	-1.2	0.000159384	0.00034668
0.99	-1.2	0.000121368	0.000348799
1.02	-1.2	0.000107575	0.000351921
1.05	-1.2	0.000116247	0.000354795
1.08	-1.2	0.000143915	0.000356039
1.11	-1.2	0.000185684	0.000354326
1.14	-1.2	0.000235737	0.000348556
1.17	-1.2	0.000287971	0.000337983
1.2	-1.2	0.000336678	0.000322314
1.23	-1.2	0.000377144	0.000301735
1.26	-1.2	0.000406069	0.000276886
1.29	-1.2	0.000421749	0.000248786
1.32	-1.2	0.000424019	0.000218702
1.35	-1.2	0.000413997	0.000188011
1.38	-1.2	0.000393701	0.000158045
1.41	-1.2	0.000365634	0.000129966
1.44	-1.2	0.000332403	0.00010467
1.47	-1.2	0.000296427	8.27358e-05
1.5	-1.2	0.000259749	6.44245e-05
-1.5	-1.17	7.74324e-05	0.00026091
-1.47	-1.17	9.72085e-05	0.000298715
-1.44	-1.17	0.000120528	0.000335783
-1.41	-1.17	0.000147104	0.000369873
-1.38	-1.17	0.000176339	0.00039833
-1.35	-1.17	0.000207329	0.0004183
-1.32	-1.17	0.000238909	0.000427059
-1.29	-1.17	0.000269741	0.000422446
-1.26	-1.17	0.000298437	0.000403335
-1.23	-1.17	0.000323703	0.000370055
-1.2	-1.17	0.000344483	0.000324674
-1.17	-1.17	0.000360087	0.000271054
-1.14	-1.17	0.00037027	0.000214619
-1.11	-1.17	0.000375271	0.000161867
-1.08	-1.17	0.000375786	0.000119673
-1.05	-1.17	0.000372883	9.45179e-05
-1.02	-1.17	0.000367871	9.17688e-05
-0.99	-1.17	0.000362133	0.000115129
-0.96	-1.17	0.000356937	0.000166339
-0.93	-1.17	0.000353252	0.000245141
-0.9	-1.17	0.000351589	0.000349476
-0.87	-1.17	0.000351886	0.000475838
-0.84	-1.17	0.000353472	0.000619693
-0.81	-1.17	0.000355104	0.000775905
-0.78	-1.17	0.000355115	0.000939084
-0.75	-1.17	0.00035165	0.00110385
-0.72	-1.17	0.00034296	0.001265
-0.69	-1.17	0.000327738	0.0014176
-0.66	-1.17	0.000305398	0.00155705
-0.63	-1.17	0.00027627	0.00167909
-0.6	-1.17	0.000241631	0.00177984
-0.57	-1.17	0.000203568	0.00185592
-0.54	-1.17	0.000164675	0.00190455
-0.51	-1.17	0.00012765	0.0019237
-0.48	-1.17	9.48738e-05	0.0019123
-0.45	-1.17	6.80538e-05	0.0018704
-0.42	-1.17	4.8017e-05	0.00179928
-0.39	-1.17	3.46787e-05	0.00170155
-0.36	-1.17	2.71841e-05	0.001581
-0.33	-1.17	2.41764e-05	0.0014425
-0.3	-1.17	2.41265e-05	0.00129161
-0.27	-1.17	2.56529e-05	0.00113427
-0.24	-1.17	2.77802e-05	0.000976337
-0.21	-1.17	3.01031e-05	0.000823196
-0.18	-1.17	3.28532e-05	0.000679431
-0.15	-1.17	3.68798e-05	0.000548601
-0.12	-1.17	4.35701e-05	0.000433125
-0.09	-1.17	5.47338e-05	0.000334294
-0.06	-1.17	7.24694e-05	0.000252363
-0.03	-1.17	9.90259e-05	0.000186712
0	-1.17	0.000136659	0.000136035
0.03	-1.17	0.000187476	9.85301e-05
0.06	-1.17	0.000253276	7.20844e-05
0.09	-1.17	0.000335359	5.44401e-05
0.12	-1.17	0.000434337	4.33471e-05
0.15	-1.17	0.000549947	3.67061e-05
0.18	-1.17	0.000680891	3.27083e-05
0.21	-1.17	0.00082474	2.99677e-05
0.24	-1.17	0.000977931	2.76374e-05
0.27	-1.17	0.00113587	2.54888e-05
0.3	-1.17	0.00129318	2.39311e-05
0.33	-1.17	0.00144398	2.39443e-05
0.36	-1.17	0.00158237	2.69151e-05
0.39	-1.17	0.00170276	3.43785e-05
0.42	-1.17	0.00180032	4.76971e-05
0.45	-1.17	0.00187123	6.77318e-05
0.48	-1.17	0.00191292	9.45723e-05
0.51	-1.17	0.00192411	0.000127396
0.54	-1.17	0.00190475	0.000164497
0.57	-1.17	0.00185594	0.000203494
0.6	-1.17	0.00177969	0.000241689
0.63	-1.17	0.0016788	0.000276481
0.66	-1.17	0.00155667	0.00030578
0.69	-1.17	0.00141717	0.000328299
0.72	-1.17	0.00126455	0.000343701
0.75	-1.17	0.00110343	0.000352563
0.78	-1.17	0.000938726	0.000356187
0.81	-1.17	0.000775649	0.000356313
0.84	-1.17	0.000619569	0.000354793
0.87	-1.17	0.00047587	0.000353292
0.9	-1.17	0.000349681	0.00035305
0.93	-1.17	0.000245524	0.00035474
0.96	-1.17	0.000166897	0.000358425
0.99	-1.17	0.000115848	0.000363597
1.02	-1.17	9.26215e-05	0.000369291
1.05	-1.17	9.54688e-05	0.000374243
1.08	-1.17	0.000120679	0.000377074
1.11	-1.17	0.00016288	0.000376479
1.14	-1.17	0.000215593	0.000371393
1.17	-1.17	0.000271943	0.000361124
1.2	-1.17	0.000325441	0.000345437
1.23	-1.17	0.000370671	0.000324575
1.26	-1.17	0.000403783	0.000299232
1.29	-1.17	0.00042272	0.000270463
1.32	-1.17	0.000427162	0.000239561
1.35	-1.17	0.000418243	0.000207914
1.38	-1.17	0.00039813	0.000176861
1.41	-1.17	0.000369551	0.000147566
1.44	-1.17	0.000335364	0.000120933
1.47	-1.17	0.000298222	9.75587e-05
1.5	-1.17	0.000260367	7.77307e-05
-1.5	-1.14	9.17968e-05	0.000260869
-1.47	-1.14	0.000113105	0.00029963
-1.44	-1.14	0.00013786	0.000337636
-1.41	-1.14	0.000165738	0.000372454
-1.38	-1.14	0.000196114	0.000401196
-1.35	-1.14	0.000228064	0.000420758
-1.32	-1.14	0.000260407	0.000428194
-1.29	-1.14	0.000291787	0.000421193
-1.26	-1.14	0.000320796	0.00039861
-1.23	-1.14	0.000346109	0.000360935
-1.2	-1.14	0.000366627	0.000310601
-1.17	-1.14	0.000381607	0.00025203
-1.14	-1.14	0.000390749	0.000191368
-1.11	-1.14	0.000394237	0.000135919
-1.08	-1.14	0.000392718	9.33525e-05
-1.05	-1.14	0.00038723	7.08401e-05
-1.02	-1.14	0.000379072	7.42486e-05
-0.99	-1.14	0.000369637	0.000107543
-0.96	-1.14	0.000360222	0.000172476
-0.93	-1.14	0.000351848	0.000268572
-0.9	-1.14	0.00034509	0.000393384
-0.87	-1.14	0.00033997	0.000542908
-0.84	-1.14	0.000335908	0.000712076
-0.81	-1.14	0.000331778	0.000895231
-0.78	-1.14	0.000326052	0.00108652
-0.75	-1.14	0.000317043	0.00128017
-0.72	-1.14	0.000303215	0.00147063
-0.69	-1.14	0.0002835	0.00165269
-0.66	-1.14	0.000257579	0.00182141
-0.63	-1.14	0.000226043	0.00197219
-0.6	-1.14	0.000190394	0.00210069
-0.57	-1.14	0.000152859	0.00220294
-0.54	-1.14	0.000116048	0.00227539
-0.51	-1.14	8.25241e-05	0.00231512
-0.48	-1.14	5.43668e-05	0.00232004
-0.45	-1.14	3.28407e-05	0.00228912
-0.42	-1.14	1.82306e-05	0.00222264
-0.39	-1.14	9.87944e-06	0.00212234
-0.36	-1.14	6.40831e-06	0.00199151
-0.33	-1.14	6.06176e-06	0.00183485
-0.3	-1.14	7.1002e-06	0.00165831
-0.27	-1.14	8.16158e-06	0.00146868
-0.24	-1.14	8.53467e-06	0.00127315
-0.21	-1.14	8.31411e-06	0.00107877
-0.18	-1.14	8.43569e-06	0.000892006
-0.15	-1.14	1.06108e-05	0.000718345
-0.12	-1.14	1.71888e-05	0.000561991
-0.09	-1.14	3.09764e-05	0.000425756
-0.06	-1.14	5.5034e-05	0.000311052
-0.03	-1.14	9.24628e-05	0.000218
0	-1.14	0.000146184	0.000145612
0.03	-1.14	0.00021871	9.20189e-05
0.06	-1.14	0.000311906	5.47035e-05
0.09	-1.14	0.000426754	3.07423e-05
0.12	-1.14	0.000563126	1.70324e-05
0.15	-1.14	0.000719602	1.05125e-05
0.18	-1.14	0.000893364	8.37612e-06
0.21	-1.14	0.00108019	8.27485e-06
0.24	-1.14	0.00127461	8.49896e-06
0.27	-1.14	0.00147014	8.11516e-06
0.3	-1.14	0.00165972	7.03205e-06
0.33	-1.14	0.00183617	5.9649e-06
0.36	-1.14	0.00199271	6.28058e-06
0.39	-1.14	0.00212338	9.72418e-06
0.42	-1.14	0.00222349	1.80571e-05
0.45	-1.14	0.00228976	3.26643e-05
0.48	-1.14	0.00232047	5.42084e-05
0.51	-1.14	0.00231534	8.24091e-05
0.54	-1.14	0.0022754	0.000116005
0.57	-1.14	0.00220275	0.000152916
0.6	-1.14	0.00210034	0.00019058
0.63	-1.14	0.00197171	0.000226381
0.66	-1.14	0.00182084	0.000258086
0.69	-1.14	0.00165206	0.000284187
0.72	-1.14	0.00146999	0.000304082
0.75	-1.14	0.00127955	0.000318084
0.78	-1.14	0.00108597	0.000327251
0.81	-1.14	0.000894792	0.000333115
0.84	-1.14	0.000711775	0.000337356
0.87	-1.14	0.000542772	0.0003415
0.9	-1.14	0.000393431	0.000346673
0.93	-1.14	0.00026881	0.000353452
0.96	-1.14	0.000172902	0.000361819
0.99	-1.14	0.000108145	0.000371202
1.02	-1.14	7.49991e-05	0.000380584
1.05	-1.14	7.1704e-05	0.000388671
1.08	-1.14	9.42863e-05	0.000394074
1.11	-1.14	0.000136874	0.000395501
1.14	-1.14	0.000192297	0.000391916
1.17	-1.14	0.000252885	0.000382677
1.2	-1.14	0.000311345	0.000367601
1.23	-1.14	0.00036154	0.000346991
1.26	-1.14	0.000399057	0.000321592
1.29	-1.14	0.000421476	0.000292503
1.32	-1.14	0.000428316	0.000261047
1.35	-1.14	0.000420731	0.000228635
1.38	-1.14	0.000401036	0.000196621
1.41	-1.14	0.000372182	0.000166185
1.44	-1.14	0.000337275	0.000138253
1.47	-1.14	0.000299203	0.000113447
1.5	-1.14	0.000260399	9.2092e-05
-1.5	-1.11	0.000107467	0.000260681
-1.47	-1.11	0.000130362	0.000300237
-1.44	-1.11	0.000156591	0.000339022
-1.41	-1.11	0.000185782	0.000374421
-1.38	-1.11	0.000217269	0.000403326
-1.35	-1.11	0.00025009	0.000422391
-1.32	-1.11	0.000283031	0.000428451
-1.29	-1.11	0.000314706	0.00041905
-1.26	-1.11	0.000343671	0.000393019
-1.23	-1.11	0.000368563	0.000351001
-1.2	-1.11	0.00038824	0.000295779
-1.17	-1.11	0.000401909	0.000232328
-1.14	-1.11	0.00040922	0.000167505
-1.11	-1.11	0.000410311	0.000109412
-1.08	-1.11	0.000405797	6.65195e-05
-1.05	-1.11	0.000396702	4.66996e-05
-1.02	-1.11	0.000384328	5.63433e-05
-0.99	-1.11	0.000370101	9.97108e-05
-0.96	-1.11	0.000355379	0.000178605
-0.93	-1.11	0.000341265	0.000292385
-0.9	-1.11	0.000328445	0.000438261
-0.87	-1.11	0.00031707	0.000611782
-0.84	-1.11	0.000306722	0.000807391
-0.81	-1.11	0.000296454	0.00101895
-0.78	-1.11	0.000284949	0.00124017
-0.75	-1.11	0.000270758	0.0014649
-0.72	-1.11	0.000252603	0.00168726
-0.69	-1.11	0.000229692	0.00190171
-0.66	-1.11	0.00020197	0.00210297
-0.63	-1.11	0.000170258	0.00228601
-0.6	-1.11	0.000136208	0.00244598
-0.57	-1.11	0.000102083	0.00257818
-0.54	-1.11	7.03794e-05	0.00267821
-0.51	-1.11	4.33749e-05	0.0027421
-0.48	-1.11	2.27024e-05	0.0027666
-0.45	-1.11	9.049e-06	0.00274947
-0.42	-1.11	2.05091e-06	0.00268984
-0.39	-1.11	4.08165e-07	0.00258853
-0.36	-1.11	2.18855e-06	0.00244819
-0.33	-1.11	5.25057e-06	0.00227339
-0.3	-1.11	7.6954e-06	0.00207044
-0.27	-1.11	8.26322e-06	0.00184706
-0.24	-1.11	6.61321e-06	0.00161185
-0.21	-1.11	3.45947e-06	0.00137367
-0.18	-1.11	5.66201e-07	0.00114102
-0.15	-1.11	6.26929e-07	0.000921447
-0.12	-1.11	7.0621e-06	0.000721099
-0.09	-1.11	2.37672e-05	0.000544454
-0.06	-1.11	5.48348e-05	0.000394203
-0.03	-1.11	0.000104263	0.000271307
0	-1.11	0.000175658	0.000175171
0.03	-1.11	0.000271921	0.000103896
0.06	-1.11	0.000394948	5.45751e-05
0.09	-1.11	0.000545327	2.36016e-05
0.12	-1.11	0.000722092	6.97476e-06
0.15	-1.11	0.000922543	6.00988e-07
0.18	-1.11	0.0011422	5.8452e-07
0.21	-1.11	0.00137491	3.50532e-06
0.24	-1.11	0.0016131	6.67092e-06
0.27	-1.11	0.0018483	8.31887e-06
0.3	-1.11	0.00207162	7.73753e-06
0.33	-1.11	0.00227446	5.271e-06
0.36	-1.11	0.00244913	2.18322e-06
0.39	-1.11	0.00258931	3.78015e-07
0.42	-1.11	0.00269044	2.00256e-06
0.45	-1.11	0.00274985	8.99516e-06
0.48	-1.11	0.00276677	2.26617e-05
0.51	-1.11	0.00274206	4.33712e-05
0.54	-1.11	0.00267796	7.04402e-05
0.57	-1.11	0.00257775	0.000102237
0.6	-1.11	0.00244538	0.000136484
0.63	-1.11	0.00228529	0.00017068
0.66	-1.11	0.00210215	0.000202558
0.69	-1.11	0.00190084	0.000230457
0.72	-1.11	0.00168638	0.000253548
0.75	-1.11	0.00146405	0.000271877
0.78	-1.11	0.0012394	0.000286227
0.81	-1.11	0.00101828	0.000297871
0.84	-1.11	0.000806867	0.00030825
0.87	-1.11	0.00061143	0.000318681
0.9	-1.11	0.0004381	0.000330105
0.93	-1.11	0.000292426	0.000342945
0.96	-1.11	0.000178847	0.000357048
0.99	-1.11	0.000100142	0.000371733
1.02	-1.11	5.69385e-05	0.000385899
1.05	-1.11	4.74246e-05	0.000398194
1.08	-1.11	6.73314e-05	0.000407197
1.11	-1.11	0.000110263	0.000411607
1.14	-1.11	0.000168347	0.000410409
1.17	-1.11	0.000233115	0.00040299
1.2	-1.11	0.000296473	0.000389216
1.23	-1.11	0.000351572	0.000369438
1.26	-1.11	0.00039345	0.000344452
1.29	-1.11	0.000419332	0.000315399
1.32	-1.11	0.000428589	0.000283645
1.35	-1.11	0.000422394	0.000250632
1.38	-1.11	0.00040321	0.000217746
1.41	-1.11	0.000374207	0.000186201
1.44	-1.11	0.00033873	0.000156957
1.47	-1.11	0.000299888	0.000130682
1.5	-1.11	0.000260295	0.000107745
-1.5	-1.08	0.000124769	0.000260814
-1.47	-1.08	0.00014934	0.000301088
-1.44	-1.08	0.000177118	0.000340587
-1.41	-1.08	0.000207669	0.000376534
-1.38	-1.08	0.000240267	0.000405617
-1.35	-1.08	0.000273894	0.000424269
-1.32	-1.08	0.000307283	0.000429115
-1.29	-1.08	0.000338998	0.000417553
-1.26	-1.08	0.000367551	0.000388385
-1.23	-1.08	0.000391532	0.000342383
-1.2	-1.08	0.000409756	0.00028265
-1.17	-1.08	0.000421389	0.00021467
-1.14	-1.08	0.000426046	0.000145968
-1.11	-1.08	0.000423839	8.54117e-05
-1.08	-1.08	0.000415376	4.22462e-05
-1.05	-1.08	0.000401686	2.50422e-05
-1.02	-1.08	0.00038411	4.07351e-05
-0.99	-1.08	0.000364136	9.39255e-05
-0.96	-1.08	0.000343213	0.000186535
-0.93	-1.08	0.000322568	0.000317836
-0.9	-1.08	0.00030304	0.000484788
-0.87	-1.08	0.000284965	0.000682582
-0.84	-1.08	0.000268135	0.000905254
-0.81	-1.08	0.000251842	0.00114626
-0.78	-1.08	0.00023503	0.00139891
-0.75	-1.08	0.00021653	0.00165671
-0.72	-1.08	0.00019535	0.00191344
-0.69	-1.08	0.000170967	0.00216323
-0.66	-1.08	0.000143564	0.00240039
-0.63	-1.08	0.000114124	0.00261941
-0.6	-1.08	8.43562e-05	0.00281477
-0.57	-1.08	5.64414e-05	0.00298097
-0.54	-1.08	3.26282e-05	0.00311257
-0.51	-1.08	1.47782e-05	0.00320441
-0.48	-1.08	3.95723e-06	0.00325191
-0.45	-1.08	1.78568e-07	0.00325145
-0.42	-1.08	2.36521e-06	0.00320091
-0.39	-1.08	8.5453e-06	0.00310002
-0.36	-1.08	1.624e-05	0.0029508
-0.33	-1.08	2.29604e-05	0.00275763
-0.3	-1.08	2.67137e-05	0.00252724
-0.27	-1.08	2.64272e-05	0.00226837
-0.24	-1.08	2.22278e-05	0.00199114
-0.21	-1.08	1.55525e-05	0.00170638
-0.18	-1.08	9.09746e-06	0.00142478
-0.15	-1.08	6.63756e-06	0.00115613
-0.12	-1.08	1.27548e-05	0.000908671
-0.09	-1.08	3.25123e-05	0.000688683
-0.06	-1.08	7.10988e-05	0.000500248
-0.03	-1.08	0.000133457	0.000345245
0	-1.08	0.000223901	0.000223525
0.03	-1.08	0.000345729	0.000133183
0.06	-1.08	0.000500839	7.09191e-05
0.09	-1.08	0.000689378	3.24164e-05
0.12	-1.08	0.00090946	1.27306e-05
0.15	-1.08	0.001157	6.67172e-06
0.18	-1.08	0.00142571	9.17591e-06
0.21	-1.08	0.00170734	1.5661e-05
0.24	-1.08	0.0019921	2.23527e-05
0.27	-1.08	0.00226929	2.65557e-05
0.3	-1.08	0.0025281	2.68345e-05
0.33	-1.08	0.00275838	2.30645e-05
0.36	-1.08	0.00295141	1.63217e-05
0.39	-1.08	0.00310047	8.60314e-06
0.42	-1.08	0.00320117	2.40296e-06
0.45	-1.08	0.00325151	2.06e-07
0.48	-1.08	0.00325176	3.99035e-06
0.51	-1.08	0.00320406	1.48389e-05
0.54	-1.08	0.00311202	3.27429e-05
0.57	-1.08	0.00298024	5.66391e-05
0.6	-1.08	0.00281388	8.46661e-05
0.63	-1.08	0.0026184	0.000114572
0.66	-1.08	0.00239929	0.000144173
0.69	-1.08	0.00216208	0.000171749
0.72	-1.08	0.00191229	0.000196311
0.75	-1.08	0.00165558	0.000217666
0.78	-1.08	0.00139786	0.000236327
0.81	-1.08	0.00114532	0.00025328
0.84	-1.08	0.000904464	0.000269688
0.87	-1.08	0.000681969	0.000286603
0.9	-1.08	0.000484374	0.000304729
0.93	-1.08	0.000317634	0.000324277
0.96	-1.08	0.000186546	0.000344911
0.99	-1.08	9.41379e-05	0.000365795
1.02	-1.08	4.11269e-05	0.000385706
1.05	-1.08	2.55808e-05	0.000403198
1.08	-1.08	4.28907e-05	0.000416789
1.11	-1.08	8.6116e-05	0.000425144
1.14	-1.08	0.000146685	0.000427235
1.17	-1.08	0.000215355	0.000422462
1.2	-1.08	0.000283265	0.000410715
1.23	-1.08	0.000342899	0.000392382
1.26	-1.08	0.000388784	0.0003683
1.29	-1.08	0.000417827	0.000339654
1.32	-1.08	0.000429264	0.000307855
1.35	-1.08	0.000424304	0.000274391
1.38	-1.08	0.000405551	0.000240698
1.41	-1.08	0.000376385	0.000208043
1.44	-1.08	0.000340372	0.000177441
1.47	-1.08	0.000300827	0.000149621
1.5	-1.08	0.000260523	0.000125012
-1.5	-1.05	0.000144083	0.000261727
-1.47	-1.05	0.000170442	0.000302728
-1.44	-1.05	0.000199863	0.000342975
-1.41	-1.05	0.000231838	0.000379556
-1.38	-1.05	0.000265559	0.00040898
-1.35	-1.05	0.000299931	0.00042748
-1.32	-1.05	0.000333613	0.00043149
-1.29	-1.05	0.000365104	0.000418267
-1.26	-1.05	0.000392856	0.000386567
-1.23	-1.05	0.000415413	0.000337257
-1.2	-1.05	0.00043155	0.000273707
-1.17	-1.05	0.00044041	0.00020184
-1.14	-1.05	0.000441594	0.000129775
-1.11	-1.05	0.00043522	6.70717e-05
-1.08	-1.05	0.000421918	2.3702e-05
-1.05	-1.05	0.000402766	8.91394e-06
-1.02	-1.05	0.000379176	3.02047e-05
-0.99	-1.05	0.000352739	9.2571e-05
-0.96	-1.05	0.000325035	0.000198144
-0.93	-1.05	0.000297455	0.000346224
-0.9	-1.05	0.000271033	0.000533652
-0.87	-1.05	0.000246329	0.000755393
-0.84	-1.05	0.000223385	0.00100519
-0.81	-1.05	0.000201768	0.0012762
-0.78	-1.05	0.000180709	0.00156141
-0.75	-1.05	0.000159326	0.001854
-0.72	-1.05	0.000136897	0.00214746
-0.69	-1.05	0.000113133	0.0024355
-0.66	-1.05	8.83835e-05	0.00271202
-0.63	-1.05	6.37017e-05	0.00297087
-0.6	-1.05	4.07432e-05	0.00320579
-0.57	-1.05	2.14834e-05	0.00341028
-0.54	-1.05	7.80746e-06	0.00357771
-0.51	-1.05	1.05955e-06	0.00370151
-0.48	-1.05	1.66349e-06	0.00377558
-0.45	-1.05	8.91623e-06	0.00379478
-0.42	-1.05	2.10181e-05	0.00375552
-0.39	-1.05	3.53466e-05	0.00365639
-0.36	-1.05	4.89219e-05	0.00349868
-0.33	-1.05	5.89708e-05	0.00328661
-0.3	-1.05	6.34797e-05	0.00302739
-0.27	-1.05	6.16403e-05	0.00273087
-0.24	-1.05	5.41254e-05	0.0024089
-0.21	-1.05	4.31713e-05	0.00207443
-0.18	-1.05	3.24798e-05	0.00174055
-0.15	-1.05	2.69778e-05	0.00141947
-0.12	-1.05	3.24771e-05	0.0011217
-0.09	-1.05	5.52729e-05	0.000855455
-0.06	-1.05	0.00010171	0.000626295
-0.03	-1.05	0.000177726	0.000437084
0	-1.05	0.000288387	0.000288141
0.03	-1.05	0.000437408	0.000177557
0.06	-1.05	0.000626695	0.000101612
0.09	-1.05	0.000855926	5.5241e-05
0.12	-1.05	0.00112223	3.25027e-05
0.15	-1.05	0.00142005	2.70517e-05
0.18	-1.05	0.00174116	3.25918e-05
0.21	-1.05	0.00207504	4.33106e-05
0.24	-1.05	0.00240949	5.42811e-05
0.27	-1.05	0.00273141	6.18011e-05
0.3	-1.05	0.00302785	6.36353e-05
0.33	-1.05	0.00328696	5.9112e-05
0.36	-1.05	0.00349889	4.90416e-05
0.39	-1.05	0.00365644	3.54411e-05
0.42	-1.05	0.00375538	2.10884e-05
0.45	-1.05	0.00379445	8.96897e-06
0.48	-1.05	0.00377505	1.71188e-06
0.51	-1.05	0.00370078	1.12328e-06
0.54	-1.05	0.00357679	7.91186e-06
0.57	-1.05	0.0034092	2.16577e-05
0.6	-1.05	0.00320456	4.10177e-05
0.63	-1.05	0.00296953	6.41051e-05
0.66	-1.05	0.00271059	8.89399e-05
0.69	-1.05	0.00243403	0.00011386
0.72	-1.05	0.00214599	0.000137801
0.75	-1.05	0.00185257	0.000160407
0.78	-1.05	0.00156005	0.000181957
0.81	-1.05	0.00127496	0.000203162
0.84	-1.05	0.00100411	0.0002249
0.87	-1.05	0.000754488	0.000247935
0.9	-1.05	0.000532952	0.000272697
0.93	-1.05	0.000345744	0.000299145
0.96	-1.05	0.000197886	0.000326718
0.99	-1.05	9.2527e-05	0.000354386
1.02	-1.05	3.03547e-05	0.000380761
1.05	-1.05	9.22776e-06	0.000404266
1.08	-1.05	2.41417e-05	0.000423317
1.11	-1.05	6.75942e-05	0.000436507
1.14	-1.05	0.000130335	0.00044276
1.17	-1.05	0.000202397	0.000441453
1.2	-1.05	0.000274223	0.000432473
1.23	-1.05	0.000337703	0.00041622
1.26	-1.05	0.000386924	0.000393555
1.29	-1.05	0.000418526	0.000365705
1.32	-1.05	0.000431651	0.000334125
1.35	-1.05	0.000427549	0.000300366
1.38	-1.05	0.000408969	0.000265927
1.41	-1.05	0.000379479	0.000232148
1.44	-1.05	0.000342846	0.000200125
1.47	-1.05	0.000302563	0.000170663
1.5	-1.05	0.000261539	0.000144272
-1.5	-1.02	0.000165807	0.000263833
-1.47	-1.02	0.000194065	0.000305648
-1.44	-1.02	0.000225223	0.000346768
-1.41	-1.02	0.000258675	0.000384172
-1.38	-1.02	0.000293517	0.000414225
-1.35	-1.02	0.000328552	0.000432988
-1.32	-1.02	0.000362347	0.000436728
-1.29	-1.02	0.000393319	0.000422565
-1.26	-1.02	0.000419855	0.000389193
-1.23	-1.02	0.00044045	0.00033753
-1.2	-1.02	0.000453858	0.000271139
-1.17	-1.02	0.000459215	0.000196287
-1.14	-1.02	0.000456146	0.000121582
-1.11	-1.02	0.000444811	5.71759e-05
-1.08	-1.02	0.000425909	1.36882e-05
-1.05	-1.02	0.000400612	1.00594e-06
-1.02	-1.02	0.00037045	2.7198e-05
-0.99	-1.02	0.000337159	9.77192e-05
-0.96	-1.02	0.000302494	0.00021502
-0.93	-1.02	0.000268046	0.000378575
-0.9	-1.02	0.000235078	0.000585274
-0.87	-1.02	0.000204401	0.000830022
-0.84	-1.02	0.000176328	0.00110644
-0.81	-1.02	0.000150706	0.00140748
-0.78	-1.02	0.000127043	0.00172593
-0.75	-1.02	0.000104712	0.00205473
-0.72	-1.02	8.32093e-05	0.00238703
-0.69	-1.02	6.23984e-05	0.00271616
-0.66	-1.02	4.26924e-05	0.00303547
-0.63	-1.02	2.50992e-05	0.00333812
-0.6	-1.02	1.1098e-05	0.00361691
-0.57	-1.02	2.34894e-06	0.00386418
-0.54	-1.02	2.84077e-07	0.00407189
-0.51	-1.02	5.67454e-06	0.00423186
-0.48	-1.02	1.82849e-05	0.00433623
-0.45	-1.02	3.67163e-05	0.0043781
-0.42	-1.02	5.8499e-05	0.00435229
-0.39	-1.02	8.04335e-05	0.00425611
-0.36	-1.02	9.91224e-05	0.00409004
-0.33	-1.02	0.00011159	0.00385818
-0.3	-1.02	0.000115875	0.00356831
-0.27	-1.02	0.000111495	0.00323156
-0.24	-1.02	9.97165e-05	0.00286166
-0.21	-1.02	8.36153e-05	0.00247397
-0.18	-1.02	6.79347e-05	0.00208418
-0.15	-1.02	5.87905e-05	0.00170713
-0.12	-1.02	6.32655e-05	0.00135578
-0.09	-1.02	8.89365e-05	0.00104039
-0.06	-1.02	0.00014336	0.000768099
-0.03	-1.02	0.00023353	0.000542782
0	-1.02	0.000365323	0.000365222
0.03	-1.02	0.000542923	0.000233471
0.06	-1.02	0.000768276	0.000143341
0.09	-1.02	0.0010406	8.89567e-05
0.12	-1.02	0.00135601	6.33214e-05
0.15	-1.02	0.00170736	5.88775e-05
0.18	-1.02	0.0020844	6.80473e-05
0.21	-1.02	0.00247417	8.37467e-05
0.24	-1.02	0.00286182	9.98589e-05
0.27	-1.02	0.00323164	0.00011164
0.3	-1.02	0.0035683	0.000116013
0.33	-1.02	0.00385805	0.000111713
0.36	-1.02	0.00408977	9.92219e-05
0.39	-1.02	0.00425568	8.05042e-05
0.42	-1.02	0.00435169	5.85392e-05
0.45	-1.02	0.00437732	3.67296e-05
0.48	-1.02	0.00433526	1.82817e-05
0.51	-1.02	0.00423071	5.67244e-06
0.54	-1.02	0.00407057	3.07308e-07
0.57	-1.02	0.00386271	2.42687e-06
0.6	-1.02	0.0036153	1.12626e-05
0.63	-1.02	0.00333641	2.53819e-05
0.66	-1.02	0.00303369	4.31209e-05
0.69	-1.02	0.00271434	6.29934e-05
0.72	-1.02	0.00238522	8.39831e-05
0.75	-1.02	0.00205297	0.000105667
0.78	-1.02	0.00172425	0.000128171
0.81	-1.02	0.00140592	0.00015199
0.84	-1.02	0.00110503	0.000177743
0.87	-1.02	0.000828805	0.000205918
0.9	-1.02	0.000584268	0.000236664
0.93	-1.02	0.000377796	0.000269667
0.96	-1.02	0.000214471	0.000304117
0.99	-1.02	9.7395e-05	0.000338753
1.02	-1.02	2.7081e-05	0.000371988
1.05	-1.02	1.06926e-06	0.000402069
1.08	-1.02	1.38975e-05	0.000427267
1.11	-1.02	5.7492e-05	0.000446055
1.14	-1.02	0.000121964	0.000457266
1.17	-1.02	0.000196696	0.000460209
1.2	-1.02	0.000271539	0.000454725
1.23	-1.02	0.000337894	0.000441196
1.26	-1.02	0.000389501	0.000420486
1.29	-1.02	0.000422806	0.000393846
1.32	-1.02	0.0004369	0.000362782
1.35	-1.02	0.000433094	0.000328906
1.38	-1.02	0.000414272	0.000293802
1.41	-1.02	0.000384172	0.000258902
1.44	-1.02	0.000346731	0.000225402
1.47	-1.02	0.000305585	0.000194206
1.5	-1.02	0.000263753	0.000165918
-1.5	-0.99	0.000190302	0.000267469
-1.47	-0.99	0.000220547	0.00031024
-1.44	-0.99	0.000253499	0.000352416
-1.41	-0.99	0.000288444	0.0003909
-1.38	-0.99	0.000324357	0.000421946
-1.35	-0.99	0.000359924	0.000441485
-1.32	-0.99	0.000393601	0.000445638
-1.29	-0.99	0.000423713	0.000431401
-1.26	-0.99	0.000448578	0.000397389
-1.23	-0.99	0.000466653	0.000344519
-1.2	-0.99	0.000476687	0.000276461
-1.17	-0.99	0.000477844	0.000199717
-1.14	-0.99	0.000469811	0.000123249
-1.11	-0.99	0.000452841	5.76803e-05
-1.08	-0.99	0.000427753	1.4173e-05
-1.05	-0.99	0.000395863	3.19569e-06
-1.02	-0.99	0.000358874	3.33882e-05
-0.99	-0.99	0.000318711	0.000110725
-0.96	-0.99	0.000277342	0.000238095
-0.93	-0.99	0.000236591	0.000415316
-0.9	-0.99	0.00019797	0.000639512
-0.87	-0.99	0.000162551	0.000905733
-0.84	-0.99	0.000130912	0.00120765
-0.81	-0.99	0.000103155	0.00153821
-0.78	-0.99	7.90195e-05	0.00189011
-0.75	-0.99	5.80661e-05	0.00225609
-0.72	-0.99	3.99128e-05	0.00262903
-0.69	-0.99	2.44622e-05	0.00300182
-0.66	-0.99	1.2063e-05	0.00336723
-0.63	-0.99	3.54558e-06	0.00371758
-0.6	-0.99	9.42032e-08	0.00404457
-0.57	-0.99	2.9616e-06	0.00433918
-0.54	-0.99	1.30753e-05	0.00459172
-0.51	-0.99	3.06295e-05	0.00479213
-0.48	-0.99	5.47739e-05	0.00493056
-0.45	-0.99	8.34989e-05	0.00499811
-0.42	-0.99	0.000113776	0.0049878
-0.39	-0.99	0.000141951	0.00489552
-0.36	-0.99	0.000164322	0.00472094
-0.33	-0.99	0.000177805	0.00446804
-0.3	-0.99	0.000180555	0.00414527
-0.27	-0.99	0.000172451	0.00376525
-0.24	-0.99	0.000155367	0.00334389
-0.21	-0.99	0.000133213	0.00289914
-0.18	-0.99	0.000111766	0.00244958
-0.15	-0.99	9.83301e-05	0.00201295
-0.12	-0.99	0.000101271	0.00160479
-0.09	-0.99	0.000129478	0.00123756
-0.06	-0.99	0.000191773	0.000920004
-0.03	-0.99	0.000296279	0.00065702
0	-0.99	0.000449763	0.000449814
0.03	-0.99	0.000656962	0.000296329
0.06	-0.99	0.000919934	0.000191825
0.09	-0.99	0.00123747	0.000129534
0.12	-0.99	0.00160468	0.000101333
0.15	-0.99	0.00201279	9.83996e-05
0.18	-0.99	0.00244938	0.000111843
0.21	-0.99	0.00289887	0.000133294
0.24	-0.99	0.00334354	0.000155449
0.27	-0.99	0.00376482	0.000172529
0.3	-0.99	0.00414473	0.000180621
0.33	-0.99	0.00446737	0.000177851
0.36	-0.99	0.00472013	0.000164341
0.39	-0.99	0.00489456	0.000141935
0.42	-0.99	0.00498667	0.000113722
0.45	-0.99	0.00499682	8.34067e-05
0.48	-0.99	0.0049291	5.46519e-05
0.51	-0.99	0.00479051	3.04933e-05
0.54	-0.99	0.00458995	1.29482e-05
0.57	-0.99	0.00433728	2.87334e-06
0.6	-0.99	0.00404256	7.84811e-08
0.63	-0.99	0.00371548	3.63684e-06
0.66	-0.99	0.00336508	1.22929e-05
0.69	-0.99	0.00299965	2.48561e-05
0.72	-0.99	0.00262687	4.04873e-05
0.75	-0.99	0.00225399	5.88276e-05
0.78	-0.99	0.0018881	7.99637e-05
0.81	-0.99	0.00153633	0.000104268
0.84	-0.99	0.00120593	0.00013217
0.87	-0.99	0.000904202	0.000163925
0.9	-0.99	0.000638196	0.000199428
0.93	-0.99	0.000414233	0.000238099
0.96	-0.99	0.00023725	0.000278864
0.99	-0.99	0.000110113	0.000320215
1.02	-0.99	3.29953e-05	0.000360331
1.05	-0.99	2.99823e-06	0.000397246
1.08	-0.99	1.41407e-05	0.00042904
1.11	-0.99	5.77785e-05	0.000454017
1.14	-0.99	0.000123442	0.000470864
1.17	-0.99	0.000199968	0.000478768
1.2	-0.99	0.000276738	0.00047748
1.23	-0.99	0.000344795	0.000467319
1.26	-0.99	0.000397645	0.000449123
1.29	-0.99	0.000431624	0.000424148
1.32	-0.99	0.000445822	0.000393937
1.35	-0.99	0.00044163	0.000360175
1.38	-0.99	0.000422056	0.000324536
1.41	-0.99	0.000390981	0.000288564
1.44	-0.99	0.000352475	0.000253571
1.47	-0.99	0.000310283	0.000220581
1.5	-0.99	0.000267501	0.000190309
-1.5	-0.96	0.000217823	0.000272871
-1.47	-0.96	0.00025008	0.000316758
-1.44	-0.96	0.000284817	0.000360188
-1.41	-0.96	0.000321192	0.000400018
-1.38	-0.96	0.000358046	0.000432434
-1.35	-0.96	0.000393932	0.000453273
-1.32	-0.96	0.000427184	0.000458546
-1.29	-0.96	0.000456031	0.000445136
-1.26	-0.96	0.000478725	0.000411565
-1.23	-0.96	0.000493703	0.000358701
-1.2	-0.96	0.000499732	0.000290233
-1.17	-0.96	0.000496047	0.000212772
-1.14	-0.96	0.000482442	0.000135495
-1.11	-0.96	0.000459316	6.93481e-05
-1.08	-0.96	0.000427664	2.59185e-05
-1.05	-0.96	0.000389004	1.61784e-05
-1.02	-0.96	0.000345257	4.93222e-05
-0.99	-0.96	0.000298581	0.000131897
-0.96	-0.96	0.000251191	0.000267348
-0.93	-0.96	0.000205161	0.000456002
-0.9	-0.96	0.000162257	0.000695429
-0.87	-0.96	0.000123803	0.000981039
-0.84	-0.96	9.06091e-05	0.00130677
-0.81	-0.96	6.29812e-05	0.00166574
-0.78	-0.96	4.08123e-05	0.00205069
-0.75	-0.96	2.37504e-05	0.00245428
-0.72	-0.96	1.14138e-05	0.00286914
-0.69	-0.96	3.60529e-06	0.00328776
-0.66	-0.96	4.67484e-07	0.0037022
-0.63	-0.96	2.5205e-06	0.00410386
-0.6	-0.96	1.05474e-05	0.00448316
-0.57	-0.96	2.53292e-05	0.00482949
-0.54	-0.96	4.72779e-05	0.00513126
-0.51	-0.96	7.60576e-05	0.00537626
-0.48	-0.96	0.000110303	0.00555235
-0.45	-0.96	0.000147534	0.0056484
-0.42	-0.96	0.000184324	0.0056554
-0.39	-0.96	0.000216719	0.00556772
-0.36	-0.96	0.000240848	0.00538412
-0.33	-0.96	0.000253611	0.00510854
-0.3	-0.96	0.000253331	0.00475028
-0.27	-0.96	0.000240254	0.00432366
-0.24	-0.96	0.000216829	0.00384702
-0.21	-0.96	0.000187754	0.00334127
-0.18	-0.96	0.000159783	0.00282814
-0.15	-0.96	0.000141366	0.00232848
-0.12	-0.96	0.000142132	0.00186062
-0.09	-0.96	0.000172297	0.00143929
-0.06	-0.96	0.000241995	0.00107488
-0.03	-0.96	0.000360559	0.000773252
0	-0.96	0.000535752	0.000535957
0.03	-0.96	0.000772987	0.00036071
0.06	-0.96	0.00107454	0.000242103
0.09	-0.96	0.00143888	0.000172368
0.12	-0.96	0.00186013	0.000142173
0.15	-0.96	0.0023279	0.000141385
0.18	-0.96	0.00282747	0.000159786
0.21	-0.96	0.00334049	0.000187743
0.24	-0.96	0.00384613	0.000216805
0.27	-0.96	0.00432266	0.000240215
0.3	-0.96	0.00474915	0.000253273
0.33	-0.96	0.00510727	0.000253526
0.36	-0.96	0.00538272	0.000240729
0.39	-0.96	0.00556617	0.000216558
0.42	-0.96	0.00565371	0.000184115
0.45	-0.96	0.00564656	0.000147277
0.48	-0.96	0.00555037	0.000110003
0.51	-0.96	0.00537414	7.57285e-05
0.54	-0.96	0.00512901	4.69422e-05
0.57	-0.96	0.00482714	2.5017e-05
0.6	-0.96	0.00448072	1.02942e-05
0.63	-0.96	0.00410136	2.36362e-06
0.66	-0.96	0.00369967	4.42678e-07
0.69	-0.96	0.00328522	3.74267e-06
0.72	-0.96	0.00286664	1.17348e-05
0.75	-0.96	0.00245184	2.42661e-05
0.78	-0.96	0.00204835	4.15221e-05
0.81	-0.96	0.00166354	6.38738e-05
0.84	-0.96	0.00130475	9.16638e-05
0.87	-0.96	0.000979209	0.000124992
0.9	-0.96	0.000693819	0.000163547
0.93	-0.96	0.000454629	0.000206517
0.96	-0.96	0.000266219	0.000252578
0.99	-0.96	0.000131009	0.000299964
1.02	-0.96	4.8662e-05	0.000346604
1.05	-0.96	1.57265e-05	0.000390287
1.08	-0.96	2.5649e-05	0.000428859
1.11	-0.96	6.92309e-05	0.000460403
1.14	-0.96	0.000135498	0.000483406
1.17	-0.96	0.000212864	0.000496881
1.2	-0.96	0.000290386	0.000500432
1.23	-0.96	0.000358889	0.000494269
1.26	-0.96	0.000411769	0.000479164
1.29	-0.96	0.000445341	0.000456353
1.32	-0.96	0.000458744	0.000427401
1.35	-0.96	0.00045346	0.000394057
1.38	-0.96	0.000432609	0.000358095
1.41	-0.96	0.000400182	0.000321179
1.44	-0.96	0.000360344	0.000284755
1.47	-0.96	0.000316908	0.000249982
1.5	-0.96	0.000273014	0.000217699
-1.5	-0.93	0.000248434	0.000280148
-1.47	-0.93	0.000282628	0.000325289
-1.44	-0.93	0.000319025	0.00037013
-1.41	-0.93	0.000356648	0.00041152
-1.38	-0.93	0.000394193	0.000445614
-1.35	-0.93	0.000430072	0.000468196
-1.32	-0.93	0.000462494	0.000475205
-1.29	-0.93	0.000489594	0.000463431
-1.26	-0.93	0.000509573	0.000431297
-1.23	-0.93	0.000520866	0.000379579
-1.2	-0.93	0.000522299	0.000311901
-1.17	-0.93	0.000513213	0.000234861
-1.14	-0.93	0.000493563	0.000157707
-1.11	-0.93	0.000463949	9.15555e-05
-1.08	-0.93	0.000425593	4.8282e-05
-1.05	-0.93	0.000380266	3.92687e-05
-1.02	-0.93	0.000330148	7.42297e-05
-0.99	-0.93	0.000277665	0.000160317
-0.96	-0.93	0.000225295	0.000301634
-0.93	-0.93	0.00017537	0.000499179
-0.9	-0.93	0.000129897	0.000751164
-0.87	-0.93	9.04174e-05	0.00105358
-0.84	-0.93	5.79236e-05	0.00140087
-0.81	-0.93	3.28499e-05	0.00178648
-0.78	-0.93	1.51465e-05	0.0022034
-0.75	-0.93	4.42974e-06	0.00264431
-0.72	-0.93	1.83382e-07	0.00310169
-0.69	-0.93	1.96761e-06	0.00356758
-0.66	-0.93	9.57966e-06	0.00403334
-0.63	-0.93	2.31101e-05	0.00448928
-0.6	-0.93	4.28569e-05	0.00492442
-0.57	-0.93	6.90962e-05	0.00532632
-0.54	-0.93	0.000101751	0.00568122
-0.51	-0.93	0.000140043	0.0059745
-0.48	-0.93	0.000182234	0.00619142
-0.45	-0.93	0.00022555	0.00631835
-0.42	-0.93	0.000266352	0.00634405
-0.39	-0.93	0.000300565	0.00626122
-0.36	-0.93	0.000324286	0.00606772
-0.33	-0.93	0.000334485	0.00576751
-0.3	-0.93	0.000329681	0.00537092
-0.27	-0.93	0.000310457	0.00489424
-0.24	-0.93	0.00027977	0.00435857
-0.21	-0.93	0.000243004	0.00378809
-0.18	-0.93	0.000207797	0.003208
-0.15	-0.93	0.000183652	0.00264247
-0.12	-0.93	0.000181413	0.00211278
-0.09	-0.93	0.00021261	0.00163598
-0.06	-0.93	0.000288731	0.00122407
-0.03	-0.93	0.000420403	0.000883793
0	-0.93	0.00061652	0.000616872
0.03	-0.93	0.000883319	0.000420645
0.06	-0.93	0.00122347	0.000288877
0.09	-0.93	0.00163524	0.000212673
0.12	-0.93	0.0021119	0.000181407
0.15	-0.93	0.00264144	0.00018359
0.18	-0.93	0.00320682	0.000207691
0.21	-0.93	0.00378676	0.000242863
0.24	-0.93	0.00435709	0.000279598
0.27	-0.93	0.00489262	0.000310258
0.3	-0.93	0.00536915	0.000329453
0.33	-0.93	0.00576561	0.000334223
0.36	-0.93	0.00606569	0.000323982
0.39	-0.93	0.00625906	0.000300213
0.42	-0.93	0.00634176	0.000265944
0.45	-0.93	0.00631593	0.000225083
0.48	-0.93	0.00618889	0.000181713
0.51	-0.93	0.00597186	0.00013948
0.54	-0.93	0.00567849	0.000101167
0.57	-0.93	0.00532351	6.85222e-05
0.6	-0.93	0.00492155	4.23299e-05
0.63	-0.93	0.00448638	2.26701e-05
0.66	-0.93	0.00403043	9.26612e-06
0.69	-0.93	0.0035647	1.81496e-06
0.72	-0.93	0.00309886	2.17798e-07
0.75	-0.93	0.00264157	4.66663e-06
0.78	-0.93	0.00220077	1.55894e-05
0.81	-0.93	0.00178401	3.34907e-05
0.84	-0.93	0.00139857	5.8744e-05
0.87	-0.93	0.00105149	9.13905e-05
[truncated: 8,202 more rows]

## Sheet: Fig1c_EnergyBand
E_continuous_1	E_continuous_2	E_continuous_3	E_tb_1	E_tb_2	E_tb_3
-19.0374	-29.7144	-40.2172	-20.146	-23.75	-36.526
-19.0303	-29.7157	-40.2148	-20.1364	-23.7595	-36.5252
-19.0089	-29.7194	-40.2077	-20.1077	-23.7878	-36.5225
-18.9734	-29.7255	-40.1963	-20.0608	-23.8339	-36.5181
-18.924	-29.7337	-40.181	-19.9968	-23.8968	-36.512
-18.861	-29.7436	-40.1624	-19.9173	-23.9747	-36.5044
-18.7847	-29.7549	-40.1413	-19.8238	-24.066	-36.4954
-18.6954	-29.7672	-40.1186	-19.7177	-24.169	-36.485
-18.5937	-29.7798	-40.0951	-19.6007	-24.2821	-36.4736
-18.4801	-29.7923	-40.0718	-19.4738	-24.4039	-36.4613
-18.355	-29.8041	-40.0496	-19.3384	-24.5329	-36.4484
-18.2189	-29.8146	-40.0295	-19.1952	-24.6679	-36.4351
-18.0725	-29.8233	-40.0122	-19.0452	-24.8079	-36.4218
-17.9162	-29.8295	-39.9985	-18.8889	-24.9518	-36.4088
-17.7507	-29.8328	-39.9892	-18.7269	-25.0988	-36.3966
-17.5764	-29.8328	-39.9849	-18.5596	-25.2479	-36.3854
-17.3939	-29.8289	-39.986	-18.3874	-25.3985	-36.3759
-17.2037	-29.8208	-39.9931	-18.2107	-25.5496	-36.3685
-17.0062	-29.8083	-40.0065	-18.0295	-25.7006	-36.3637
-16.802	-29.791	-40.0264	-17.8441	-25.8507	-36.3621
-16.5916	-29.7688	-40.0529	-17.6546	-25.9992	-36.3644
-16.3752	-29.7416	-40.0862	-17.4612	-26.1454	-36.3711
-16.1534	-29.7093	-40.1263	-17.2639	-26.2885	-36.383
-15.9266	-29.6719	-40.173	-17.0628	-26.4277	-36.4007
-15.695	-29.6295	-40.2263	-16.8581	-26.5624	-36.425
-15.4591	-29.5822	-40.2859	-16.6496	-26.6917	-36.4565
-15.2192	-29.5302	-40.3516	-16.4376	-26.815	-36.496
-14.9756	-29.4736	-40.4232	-16.2219	-26.9315	-36.5442
-14.7286	-29.4127	-40.5002	-16.0027	-27.0406	-36.6016
-14.4784	-29.3477	-40.5824	-15.78	-27.1417	-36.669
-14.2253	-29.2788	-40.6694	-15.5537	-27.2343	-36.7469
-13.9696	-29.2063	-40.7609	-15.324	-27.3178	-36.8357
-13.7115	-29.1306	-40.8565	-15.0909	-27.3918	-36.9359
-13.4512	-29.0518	-40.9557	-14.8544	-27.4562	-37.0477
-13.1889	-28.9702	-41.0583	-14.6145	-27.5106	-37.1713
-12.9247	-28.8862	-41.1638	-14.3713	-27.5551	-37.3068
-12.659	-28.8	-41.272	-14.1248	-27.5895	-37.4542
-12.3918	-28.7118	-41.3824	-13.8751	-27.6142	-37.6132
-12.1233	-28.622	-41.4947	-13.6222	-27.6292	-37.7838
-11.8537	-28.5307	-41.6086	-13.3662	-27.635	-37.9655
-11.5831	-28.4382	-41.7238	-13.1071	-27.6318	-38.1579
-11.3116	-28.3447	-41.84	-12.845	-27.6202	-38.3606
-11.0394	-28.2504	-41.957	-12.5799	-27.6005	-38.5731
-10.7666	-28.1555	-42.0744	-12.312	-27.5734	-38.7948
-10.4933	-28.0603	-42.1921	-12.0413	-27.5394	-39.0251
-10.2196	-27.9648	-42.3098	-11.7679	-27.499	-39.2634
-9.94565	-27.8692	-42.4273	-11.4919	-27.4529	-39.5091
-9.67151	-27.7738	-42.5444	-11.2133	-27.4016	-39.7616
-9.39729	-27.6785	-42.6609	-10.9323	-27.3456	-40.0202
-9.12307	-27.5837	-42.7767	-10.649	-27.2855	-40.2844
-8.84894	-27.4894	-42.8916	-10.3634	-27.2219	-40.5536
-8.57499	-27.3957	-43.0055	-10.0757	-27.1552	-40.8271
-8.30128	-27.3027	-43.1182	-9.78598	-27.0859	-41.1044
-8.02791	-27.2105	-43.2297	-9.49434	-27.0146	-41.385
-7.75492	-27.1193	-43.3398	-9.20091	-26.9417	-41.6684
-7.4824	-27.0292	-43.4484	-8.90581	-26.8676	-41.954
-7.21041	-26.9401	-43.5556	-8.60916	-26.7927	-42.2413
-6.93901	-26.8522	-43.6612	-8.31108	-26.7174	-42.5299
-6.66825	-26.7656	-43.7651	-8.01171	-26.642	-42.8193
-6.3982	-26.6804	-43.8674	-7.71117	-26.5671	-43.1091
-6.12891	-26.5965	-43.9679	-7.4096	-26.4927	-43.3989
-5.86043	-26.514	-44.0667	-7.10713	-26.4194	-43.6882
-5.59282	-26.4331	-44.1637	-6.80389	-26.3473	-43.9766
-5.32611	-26.3538	-44.259	-6.50003	-26.2768	-44.2638
-5.06035	-26.276	-44.3525	-6.19569	-26.2081	-44.5495
-4.7956	-26.1999	-44.4443	-5.891	-26.1415	-44.8332
-4.53188	-26.1256	-44.5343	-5.5861	-26.0773	-45.1147
-4.26925	-26.0529	-44.6225	-5.28114	-26.0155	-45.3935
-4.00774	-25.982	-44.7091	-4.97626	-25.9565	-45.6695
-3.74739	-25.913	-44.7939	-4.67159	-25.9004	-45.9422
-3.48823	-25.8458	-44.8772	-4.36729	-25.8475	-46.2115
-3.23031	-25.7804	-44.9588	-4.06348	-25.7979	-46.477
-2.97364	-25.717	-45.0389	-3.76032	-25.7517	-46.7385
-2.71828	-25.6555	-45.1174	-3.45794	-25.7092	-46.9957
-2.46424	-25.5959	-45.1945	-3.15648	-25.6705	-47.2484
-2.21156	-25.5383	-45.2702	-2.85607	-25.6356	-47.4963
-1.96027	-25.4827	-45.3446	-2.55685	-25.6048	-47.7393
-1.71039	-25.4291	-45.4176	-2.25896	-25.5781	-47.9771
-1.46196	-25.3776	-45.4894	-1.96253	-25.5556	-48.2095
-1.21499	-25.3281	-45.5601	-1.66768	-25.5375	-48.4363
-0.969522	-25.2806	-45.6297	-1.37455	-25.5238	-48.6574
-0.72557	-25.2353	-45.6982	-1.08325	-25.5146	-48.8726
-0.48316	-25.192	-45.7657	-0.793921	-25.51	-49.0817
-0.242316	-25.1509	-45.8324	-0.506669	-25.51	-49.2846
-0.00306013	-25.1119	-45.8982	-0.221614	-25.5147	-49.4812
0.234587	-25.075	-45.9633	0.0611317	-25.5241	-49.6712
0.470603	-25.0402	-46.0277	0.341458	-25.5382	-49.8548
0.70497	-25.0076	-46.0915	0.619258	-25.5571	-50.0316
0.937667	-24.9772	-46.1547	0.89443	-25.5809	-50.2017
1.16867	-24.9489	-46.2174	1.16688	-25.6094	-50.3649
1.39798	-24.9227	-46.2798	1.4365	-25.6428	-50.5212
1.62555	-24.8988	-46.3418	1.70321	-25.6809	-50.6705
1.85139	-24.877	-46.4035	1.96693	-25.7239	-50.8128
2.07546	-24.8575	-46.465	2.22756	-25.7716	-50.9481
2.29776	-24.8401	-46.5263	2.48503	-25.8241	-51.0763
2.51827	-24.8249	-46.5876	2.73927	-25.8812	-51.1974
2.73698	-24.8119	-46.6488	2.99022	-25.9431	-51.3114
2.95386	-24.8011	-46.7101	3.23779	-26.0095	-51.4183
3.16891	-24.7925	-46.7715	3.48194	-26.0805	-51.5182
3.38211	-24.7861	-46.8331	3.72261	-26.156	-51.6111
3.59345	-24.782	-46.8949	3.95975	-26.236	-51.6969
3.80291	-24.78	-46.957	4.19332	-26.3202	-51.7759
4.01049	-24.7802	-47.0194	4.42327	-26.4087	-51.8479
4.21616	-24.7826	-47.0822	4.64957	-26.5014	-51.9132
4.41992	-24.7872	-47.1454	4.87219	-26.5981	-51.9718
4.62176	-24.794	-47.2091	5.0911	-26.6987	-52.0238
4.82166	-24.803	-47.2734	5.30628	-26.8032	-52.0693
5.01962	-24.8142	-47.3383	5.51773	-26.9114	-52.1085
5.21562	-24.8275	-47.4038	5.72542	-27.0231	-52.1414
5.40965	-24.8431	-47.47	5.92935	-27.1384	-52.1682
5.6017	-24.8608	-47.5369	6.12952	-27.2569	-52.1891
5.79177	-24.8807	-47.6045	6.32593	-27.3786	-52.2041
5.97983	-24.9028	-47.673	6.5186	-27.5033	-52.2136
6.1659	-24.927	-47.7423	6.70753	-27.6309	-52.2176
6.34995	-24.9533	-47.8125	6.89275	-27.7611	-52.2163
6.53197	-24.9818	-47.8836	7.07428	-27.8939	-52.21
6.71196	-25.0125	-47.9556	7.25214	-28.0291	-52.1988
6.88992	-25.0453	-48.0287	7.42637	-28.1664	-52.183
7.06582	-25.0801	-48.1027	7.597	-28.3058	-52.1627
7.23967	-25.1171	-48.1778	7.76407	-28.4469	-52.1383
7.41146	-25.1562	-48.2539	7.92763	-28.5898	-52.1098
7.58117	-25.1974	-48.3311	8.08773	-28.734	-52.0777
7.74881	-25.2406	-48.4094	8.24441	-28.8796	-52.042
7.91436	-25.2859	-48.4889	8.39774	-29.0262	-52.0031
8.07782	-25.3332	-48.5695	8.54777	-29.1736	-51.9612
8.23919	-25.3826	-48.6513	8.69456	-29.3218	-51.9165
8.39845	-25.434	-48.7342	8.83819	-29.4705	-51.8694
8.5556	-25.4873	-48.8184	8.97871	-29.6194	-51.82
8.71064	-25.5427	-48.9038	9.1162	-29.7685	-51.7687
8.86356	-25.6	-48.9903	9.25073	-29.9174	-51.7156
9.01435	-25.6593	-49.0782	9.38239	-30.0662	-51.6611
9.16301	-25.7205	-49.1672	9.51123	-30.2144	-51.6053
9.30953	-25.7836	-49.2575	9.63735	-30.3621	-51.5486
9.45391	-25.8485	-49.349	9.76083	-30.5089	-51.4912
9.59615	-25.9154	-49.4418	9.88174	-30.6547	-51.4333
9.73624	-25.984	-49.5358	10.0002	-30.7995	-51.3751
9.87417	-26.0545	-49.6311	10.1162	-30.9429	-51.317
10.0099	-26.1268	-49.7276	10.2299	-31.0849	-51.259
10.1436	-26.2008	-49.8253	10.3414	-31.2253	-51.2015
10.275	-26.2766	-49.9243	10.4508	-31.364	-51.1445
10.4043	-26.354	-50.0244	10.558	-31.501	-51.0884
10.5314	-26.4332	-50.1257	10.6633	-31.636	-51.0332
10.6563	-26.5139	-50.2282	10.7667	-31.769	-50.9791
10.779	-26.5963	-50.3318	10.8682	-31.8998	-50.9263
10.8996	-26.6802	-50.4366	10.968	-32.0286	-50.8748
11.018	-26.7656	-50.5424	11.0662	-32.1551	-50.8249
11.1342	-26.8526	-50.6493	11.1627	-32.2794	-50.7765
11.2482	-26.9409	-50.7572	11.2577	-32.4014	-50.7299
11.36	-27.0307	-50.8662	11.3512	-32.5211	-50.6849
11.4696	-27.1218	-50.976	11.4432	-32.6385	-50.6417
11.577	-27.2142	-51.0868	11.534	-32.7536	-50.6004
11.6822	-27.3078	-51.1984	11.6234	-32.8665	-50.5608
11.7852	-27.4027	-51.3108	11.7116	-32.9771	-50.523
11.8861	-27.4987	-51.4239	11.7986	-33.0856	-50.487
11.9847	-27.5958	-51.5377	11.8844	-33.192	-50.4527
12.0811	-27.6939	-51.6521	11.969	-33.2964	-50.42
12.1753	-27.7929	-51.767	12.0526	-33.3989	-50.389
12.2673	-27.8928	-51.8824	12.1351	-33.4995	-50.3594
12.3571	-27.9936	-51.9981	12.2165	-33.5983	-50.3312
12.4446	-28.095	-52.114	12.2969	-33.6955	-50.3044
12.53	-28.1972	-52.2301	12.3762	-33.7912	-50.2787
12.6132	-28.2999	-52.3462	12.4545	-33.8854	-50.254
12.6941	-28.403	-52.4622	12.5318	-33.9783	-50.2302
12.7729	-28.5066	-52.578	12.608	-34.07	-50.2072
12.8494	-28.6105	-52.6935	12.6831	-34.1606	-50.1848
12.9238	-28.7146	-52.8084	12.7572	-34.2502	-50.1628
12.9959	-28.8187	-52.9227	12.8301	-34.3389	-50.1412
13.0658	-28.9228	-53.0361	12.9019	-34.4268	-50.1197
13.1335	-29.0268	-53.1486	12.9725	-34.5139	-50.0983
13.199	-29.1305	-53.2598	13.0419	-34.6004	-50.0768
13.2623	-29.2338	-53.3696	13.11	-34.6863	-50.055
13.3235	-29.3366	-53.4779	13.1768	-34.7717	-50.0328
13.3824	-29.4387	-53.5843	13.2422	-34.8566	-50.0102
13.4391	-29.54	-53.6886	13.3062	-34.9409	-49.987
13.4936	-29.6403	-53.7906	13.3686	-35.0248	-49.9631
13.5459	-29.7395	-53.8901	13.4295	-35.1082	-49.9385
13.5961	-29.8373	-53.9867	13.4888	-35.1911	-49.9132
13.644	-29.9336	-54.0803	13.5463	-35.2733	-49.8869
13.6898	-30.0283	-54.1705	13.6021	-35.3549	-49.8599
13.7334	-30.1211	-54.2571	13.656	-35.4357	-49.832
13.7748	-30.2118	-54.3399	13.708	-35.5156	-49.8033
13.814	-30.3002	-54.4184	13.7579	-35.5945	-49.7738
13.8511	-30.386	-54.4926	13.8058	-35.6721	-49.7436
13.886	-30.4692	-54.5622	13.8514	-35.7483	-49.7129
13.9188	-30.5494	-54.6269	13.8949	-35.8228	-49.6817
13.9493	-30.6263	-54.6866	13.936	-35.8954	-49.6502
13.9778	-30.6998	-54.7412	13.9746	-35.9658	-49.6187
14.0041	-30.7696	-54.7905	14.0108	-36.0337	-49.5872
14.0282	-30.8353	-54.8345	14.0445	-36.0988	-49.5561
14.0502	-30.8968	-54.8731	14.0755	-36.1606	-49.5257
14.0701	-30.9538	-54.9066	14.1038	-36.2188	-49.4962
14.0878	-31.006	-54.9349	14.1294	-36.2729	-49.4681
14.1035	-31.053	-54.9583	14.1521	-36.3226	-49.4416
14.117	-31.0947	-54.977	14.172	-36.3673	-49.4172
14.1284	-31.1307	-54.9915	14.1889	-36.4065	-49.3952
14.1378	-31.1608	-55.0021	14.2028	-36.4398	-49.3762
14.145	-31.1846	-55.0093	14.2137	-36.4666	-49.3606
14.1502	-31.202	-55.0136	14.2215	-36.4863	-49.3489
14.1533	-31.2126	-55.0158	14.2262	-36.4986	-49.3415
14.1543	-31.2162	-55.0163	14.2278	-36.5028	-49.3389
14.1543	-31.2162	-55.0163	14.2278	-36.5028	-49.3389
14.1533	-31.2125	-55.016	14.2262	-36.4984	-49.3417
14.1502	-31.2012	-55.0155	14.2214	-36.4848	-49.3503
14.145	-31.1822	-55.0156	14.2133	-36.4616	-49.3652
14.1378	-31.1551	-55.017	14.2021	-36.4283	-49.3867
14.1286	-31.12	-55.0204	14.1876	-36.3845	-49.4155
14.1173	-31.0765	-55.0267	14.1699	-36.3298	-49.4516
14.1041	-31.0246	-55.0365	14.149	-36.264	-49.4956
14.0888	-30.9641	-55.0504	14.1248	-36.1867	-49.5477
14.0716	-30.8951	-55.0692	14.0976	-36.0978	-49.608
14.0524	-30.8174	-55.0934	14.0671	-35.9971	-49.6768
14.0312	-30.7311	-55.1236	14.0336	-35.8846	-49.7541
14.0081	-30.6361	-55.1603	13.9971	-35.7602	-49.8401
13.9831	-30.5325	-55.2039	13.9576	-35.6239	-49.9347
13.9561	-30.4204	-55.2549	13.9151	-35.4759	-50.0379
13.9273	-30.2999	-55.3135	13.8697	-35.3163	-50.1496
13.8966	-30.1712	-55.3801	13.8216	-35.1454	-50.2696
13.864	-30.0343	-55.455	13.7707	-34.9633	-50.3979
13.8296	-29.8894	-55.5382	13.7172	-34.7703	-50.5341
13.7933	-29.7369	-55.63	13.6611	-34.5668	-50.678
13.7553	-29.5769	-55.7306	13.6026	-34.3531	-50.8295
13.7155	-29.4096	-55.8398	13.5417	-34.1296	-50.9882
13.6739	-29.2353	-55.9579	13.4786	-33.8967	-51.1538
13.6305	-29.0544	-56.0848	13.4133	-33.6548	-51.3261
13.5855	-28.867	-56.2204	13.346	-33.4042	-51.5047
13.5388	-28.6735	-56.3647	13.2768	-33.1455	-51.6892
13.4904	-28.4742	-56.5177	13.2057	-32.8791	-51.8795
13.4403	-28.2694	-56.6793	13.133	-32.6054	-52.0752
13.3887	-28.0595	-56.8492	13.0588	-32.3249	-52.276
13.3354	-27.8446	-57.0275	12.9832	-32.038	-52.4815
13.2806	-27.6253	-57.214	12.9063	-31.7451	-52.6914
13.2243	-27.4017	-57.4085	12.8282	-31.4468	-52.9055
13.1664	-27.1743	-57.6108	12.7492	-31.1434	-53.1235
13.1071	-26.9432	-57.8209	12.6693	-30.8354	-53.345
13.0464	-26.7089	-58.0385	12.5887	-30.5232	-53.5697
12.9843	-26.4716	-58.2635	12.5075	-30.2072	-53.7975
12.9208	-26.2316	-58.4958	12.4259	-29.8879	-54.028
12.856	-25.9893	-58.735	12.3441	-29.5658	-54.2609
12.7899	-25.7449	-58.9811	12.2621	-29.2411	-54.496
12.7226	-25.4986	-59.2339	12.1801	-28.9144	-54.7331
12.654	-25.2509	-59.4933	12.0983	-28.586	-54.9718
12.5843	-25.0018	-59.759	12.0167	-28.2563	-55.2119
12.5135	-24.7518	-60.031	11.9356	-27.9257	-55.4532
12.4416	-24.501	-60.309	11.8551	-27.5947	-55.6954
12.3687	-24.2498	-60.5928	11.7753	-27.2635	-55.9384
12.2948	-23.9982	-60.8825	11.6964	-26.9326	-56.1818
12.22	-23.7467	-61.1777	11.6184	-26.6023	-56.4255
12.1444	-23.4953	-61.4783	11.5415	-26.273	-56.6691
12.0679	-23.2444	-61.7843	11.4659	-25.9451	-56.9126
11.9907	-22.9942	-62.0954	11.3916	-25.6189	-57.1557
11.9128	-22.7448	-62.4115	11.3188	-25.2947	-57.3981
11.8343	-22.4965	-62.7325	11.2475	-24.9729	-57.6396
11.7552	-22.2494	-63.0583	11.1779	-24.6537	-57.8801
11.6756	-22.0039	-63.3887	11.1101	-24.3376	-58.1193
11.5956	-21.76	-63.7235	11.0441	-24.0248	-58.357
11.5152	-21.518	-64.0627	10.9801	-23.7157	-58.593
11.4345	-21.278	-64.4062	10.9181	-23.4104	-58.8271
11.3537	-21.0403	-64.7537	10.8582	-23.1094	-59.0591
11.2727	-20.805	-65.1053	10.8004	-22.8128	-59.2889
11.1916	-20.5724	-65.4606	10.7448	-22.5209	-59.5161
11.1106	-20.3425	-65.8197	10.6915	-22.234	-59.7406
11.0297	-20.1156	-66.1824	10.6404	-21.9524	-59.9623
10.949	-19.8918	-66.5485	10.5917	-21.6762	-60.1809
10.8686	-19.6713	-66.918	10.5453	-21.4056	-60.3962
10.7887	-19.4543	-67.2906	10.5012	-21.141	-60.6081
10.7092	-19.2409	-67.6663	10.4595	-20.8824	-60.8164
10.6302	-19.0314	-68.0448	10.4201	-20.6301	-61.0208
10.552	-18.8258	-68.426	10.383	-20.3842	-61.2213
10.4746	-18.6244	-68.8098	10.3483	-20.1449	-61.4176
10.398	-18.4273	-69.196	10.3158	-19.9123	-61.6095
10.3225	-18.2347	-69.5843	10.2855	-19.6867	-61.797
10.248	-18.0467	-69.9747	10.2575	-19.4681	-61.9798
10.1748	-17.8635	-70.3667	10.2315	-19.2566	-62.1578
10.1029	-17.6852	-70.7603	10.2076	-19.0523	-62.3307
10.0324	-17.5121	-71.1551	10.1858	-18.8554	-62.4986
9.96352	-17.3442	-71.5508	10.1658	-18.6658	-62.6611
9.89628	-17.1818	-71.9471	10.1477	-18.4838	-62.8182
9.83083	-17.0249	-72.3437	10.1313	-18.3094	-62.9697
9.76727	-16.8738	-72.7401	10.1166	-18.1425	-63.1155
9.70572	-16.7285	-73.1359	10.1035	-17.9833	-63.2555
9.6463	-16.5893	-73.5304	10.0918	-17.8318	-63.3894
9.58912	-16.4562	-73.9231	10.0816	-17.6881	-63.5173
9.53429	-16.3294	-74.3134	10.0726	-17.5521	-63.6389
9.48191	-16.2091	-74.7002	10.0648	-17.4239	-63.7543
9.4321	-16.0953	-75.0828	10.058	-17.3035	-63.8631
9.38496	-15.9882	-75.46	10.0523	-17.1908	-63.9655
9.34058	-15.8879	-75.8304	10.0474	-17.086	-64.0612
9.29907	-15.7946	-76.1926	10.0433	-16.989	-64.1502
9.26052	-15.7083	-76.5446	10.0399	-16.8998	-64.2323
9.225	-15.6291	-76.8844	10.0372	-16.8184	-64.3076
9.19261	-15.5572	-77.2095	10.0349	-16.7447	-64.376
9.16342	-15.4926	-77.5169	10.0331	-16.6789	-64.4373
9.1375	-15.4354	-77.8032	10.0317	-16.6208	-64.4915
9.1149	-15.3857	-78.0647	10.0306	-16.5705	-64.5386
9.09568	-15.3435	-78.297	10.0298	-16.528	-64.5786
9.0799	-15.309	-78.4958	10.0292	-16.4932	-64.6113
9.06758	-15.282	-78.6565	10.0288	-16.4661	-64.6368
9.05876	-15.2627	-78.7748	10.0285	-16.4468	-64.655
9.05346	-15.2512	-78.8474	10.0283	-16.4352	-64.6659
9.05169	-15.2473	-78.8718	10.0283	-16.4313	-64.6696
9.05169	-15.2473	-78.8718	10.0283	-16.4313	-64.6696
9.05346	-15.2512	-78.8474	10.0283	-16.4352	-64.6659
9.05876	-15.2627	-78.7748	10.0285	-16.4468	-64.655
9.06758	-15.282	-78.6565	10.0288	-16.4661	-64.6368
9.0799	-15.309	-78.4958	10.0292	-16.4932	-64.6113
9.09568	-15.3435	-78.297	10.0298	-16.528	-64.5786
9.1149	-15.3857	-78.0647	10.0306	-16.5705	-64.5386
9.1375	-15.4354	-77.8032	10.0317	-16.6208	-64.4915
9.16342	-15.4926	-77.5169	10.0331	-16.6789	-64.4373
9.19261	-15.5572	-77.2095	10.0349	-16.7447	-64.376
9.225	-15.6291	-76.8844	10.0372	-16.8184	-64.3076
9.26052	-15.7083	-76.5446	10.0399	-16.8998	-64.2323
9.29907	-15.7946	-76.1926	10.0433	-16.989	-64.1502
9.34058	-15.8879	-75.8304	10.0474	-17.086	-64.0612
9.38496	-15.9882	-75.46	10.0523	-17.1908	-63.9655
9.4321	-16.0953	-75.0828	10.058	-17.3035	-63.8631
9.48191	-16.2091	-74.7002	10.0648	-17.4239	-63.7543
9.53429	-16.3294	-74.3134	10.0726	-17.5521	-63.6389
9.58912	-16.4562	-73.9231	10.0816	-17.6881	-63.5173
9.6463	-16.5893	-73.5304	10.0918	-17.8318	-63.3894
9.70572	-16.7285	-73.1359	10.1035	-17.9833	-63.2555
9.76727	-16.8738	-72.7401	10.1166	-18.1425	-63.1155
9.83083	-17.0249	-72.3437	10.1313	-18.3094	-62.9697
9.89628	-17.1818	-71.9471	10.1477	-18.4838	-62.8182
9.96352	-17.3442	-71.5508	10.1658	-18.6658	-62.6611
10.0324	-17.5121	-71.1551	10.1858	-18.8554	-62.4986
10.1029	-17.6852	-70.7603	10.2076	-19.0523	-62.3307
10.1748	-17.8635	-70.3667	10.2315	-19.2566	-62.1578
10.248	-18.0467	-69.9747	10.2575	-19.4681	-61.9798
10.3225	-18.2347	-69.5843	10.2855	-19.6867	-61.797
10.398	-18.4273	-69.196	10.3158	-19.9123	-61.6095
10.4746	-18.6244	-68.8098	10.3483	-20.1449	-61.4176
10.552	-18.8258	-68.426	10.383	-20.3842	-61.2213
10.6302	-19.0314	-68.0448	10.4201	-20.6301	-61.0208
10.7092	-19.2409	-67.6663	10.4595	-20.8824	-60.8164
10.7887	-19.4543	-67.2906	10.5012	-21.141	-60.6081
10.8686	-19.6713	-66.918	10.5453	-21.4056	-60.3962
10.949	-19.8918	-66.5485	10.5917	-21.6762	-60.1809
11.0297	-20.1156	-66.1824	10.6404	-21.9524	-59.9623
11.1106	-20.3425	-65.8197	10.6915	-22.234	-59.7406
11.1916	-20.5724	-65.4606	10.7448	-22.5209	-59.5161
11.2727	-20.805	-65.1053	10.8004	-22.8128	-59.2889
11.3537	-21.0403	-64.7537	10.8582	-23.1094	-59.0591
11.4345	-21.278	-64.4062	10.9181	-23.4104	-58.8271
11.5152	-21.518	-64.0627	10.9801	-23.7157	-58.593
11.5956	-21.76	-63.7235	11.0441	-24.0248	-58.357
11.6756	-22.0039	-63.3887	11.1101	-24.3376	-58.1193
11.7552	-22.2494	-63.0583	11.1779	-24.6537	-57.8801
11.8343	-22.4965	-62.7325	11.2475	-24.9729	-57.6396
11.9128	-22.7448	-62.4115	11.3188	-25.2947	-57.3981
11.9907	-22.9942	-62.0954	11.3916	-25.6189	-57.1557
12.0679	-23.2444	-61.7843	11.4659	-25.9451	-56.9126
12.1444	-23.4953	-61.4783	11.5415	-26.273	-56.6691
12.22	-23.7467	-61.1777	11.6184	-26.6023	-56.4255
12.2948	-23.9982	-60.8825	11.6964	-26.9326	-56.1818
12.3687	-24.2498	-60.5928	11.7753	-27.2635	-55.9384
12.4416	-24.501	-60.309	11.8551	-27.5947	-55.6954
12.5135	-24.7518	-60.031	11.9356	-27.9257	-55.4532
12.5843	-25.0018	-59.759	12.0167	-28.2563	-55.2119
12.654	-25.2509	-59.4933	12.0983	-28.586	-54.9718
12.7226	-25.4986	-59.2339	12.1801	-28.9144	-54.7331
12.7899	-25.7449	-58.9811	12.2621	-29.2411	-54.496
12.856	-25.9893	-58.735	12.3441	-29.5658	-54.2609
12.9208	-26.2316	-58.4958	12.4259	-29.8879	-54.028
12.9843	-26.4716	-58.2635	12.5075	-30.2072	-53.7975
13.0464	-26.7089	-58.0385	12.5887	-30.5232	-53.5697
13.1071	-26.9432	-57.8209	12.6693	-30.8354	-53.345
13.1664	-27.1743	-57.6108	12.7492	-31.1434	-53.1235
13.2243	-27.4017	-57.4085	12.8282	-31.4468	-52.9055
13.2806	-27.6253	-57.214	12.9063	-31.7451	-52.6914
13.3354	-27.8446	-57.0275	12.9832	-32.038	-52.4815
13.3887	-28.0595	-56.8492	13.0588	-32.3249	-52.276
13.4403	-28.2694	-56.6793	13.133	-32.6054	-52.0752
13.4904	-28.4742	-56.5177	13.2057	-32.8791	-51.8795
13.5388	-28.6735	-56.3647	13.2768	-33.1455	-51.6892
13.5855	-28.867	-56.2204	13.346	-33.4042	-51.5047
13.6305	-29.0544	-56.0848	13.4133	-33.6548	-51.3261
13.6739	-29.2353	-55.9579	13.4786	-33.8967	-51.1538
13.7155	-29.4096	-55.8398	13.5417	-34.1296	-50.9882
13.7553	-29.5769	-55.7306	13.6026	-34.3531	-50.8295
13.7933	-29.7369	-55.63	13.6611	-34.5668	-50.678
13.8296	-29.8894	-55.5382	13.7172	-34.7703	-50.5341
13.864	-30.0343	-55.455	13.7707	-34.9633	-50.3979
13.8966	-30.1712	-55.3801	13.8216	-35.1454	-50.2696
13.9273	-30.2999	-55.3135	13.8697	-35.3163	-50.1496
13.9561	-30.4204	-55.2549	13.9151	-35.4759	-50.0379
13.9831	-30.5325	-55.2039	13.9576	-35.6239	-49.9347
14.0081	-30.6361	-55.1603	13.9971	-35.7602	-49.8401
14.0312	-30.7311	-55.1236	14.0336	-35.8846	-49.7541
14.0524	-30.8174	-55.0934	14.0671	-35.9971	-49.6768
14.0716	-30.8951	-55.0692	14.0976	-36.0978	-49.608
14.0888	-30.9641	-55.0504	14.1248	-36.1867	-49.5477
14.1041	-31.0246	-55.0365	14.149	-36.264	-49.4956
14.1173	-31.0765	-55.0267	14.1699	-36.3298	-49.4516
14.1286	-31.12	-55.0204	14.1876	-36.3845	-49.4155
14.1378	-31.1551	-55.017	14.2021	-36.4283	-49.3867
14.145	-31.1822	-55.0156	14.2133	-36.4616	-49.3652
14.1502	-31.2012	-55.0155	14.2214	-36.4848	-49.3503
14.1533	-31.2125	-55.016	14.2262	-36.4984	-49.3417
14.1543	-31.2162	-55.0163	14.2278	-36.5028	-49.3389
14.1543	-31.2162	-55.0163	14.2278	-36.5028	-49.3389
14.1533	-31.2126	-55.0158	14.2262	-36.4986	-49.3415
14.1502	-31.202	-55.0136	14.2215	-36.4863	-49.3489
14.145	-31.1846	-55.0093	14.2137	-36.4666	-49.3606
14.1378	-31.1608	-55.0021	14.2028	-36.4398	-49.3762
14.1284	-31.1307	-54.9915	14.1889	-36.4065	-49.3952
14.117	-31.0947	-54.977	14.172	-36.3673	-49.4172
14.1035	-31.053	-54.9583	14.1521	-36.3226	-49.4416
14.0878	-31.006	-54.9349	14.1294	-36.2729	-49.4681
14.0701	-30.9538	-54.9066	14.1038	-36.2188	-49.4962
14.0502	-30.8968	-54.8731	14.0755	-36.1606	-49.5257
14.0282	-30.8353	-54.8345	14.0445	-36.0988	-49.5561
14.0041	-30.7696	-54.7905	14.0108	-36.0337	-49.5872
13.9778	-30.6998	-54.7412	13.9746	-35.9658	-49.6187
13.9493	-30.6263	-54.6866	13.936	-35.8954	-49.6502
13.9188	-30.5494	-54.6269	13.8949	-35.8228	-49.6817
13.886	-30.4692	-54.5622	13.8514	-35.7483	-49.7129
13.8511	-30.386	-54.4926	13.8058	-35.6721	-49.7436
13.814	-30.3002	-54.4184	13.7579	-35.5945	-49.7738
13.7748	-30.2118	-54.3399	13.708	-35.5156	-49.8033
13.7334	-30.1211	-54.2571	13.656	-35.4357	-49.832
13.6898	-30.0283	-54.1705	13.6021	-35.3549	-49.8599
13.644	-29.9336	-54.0803	13.5463	-35.2733	-49.8869
13.5961	-29.8373	-53.9867	13.4888	-35.1911	-49.9132
13.5459	-29.7395	-53.8901	13.4295	-35.1082	-49.9385
13.4936	-29.6403	-53.7906	13.3686	-35.0248	-49.9631
13.4391	-29.54	-53.6886	13.3062	-34.9409	-49.987
13.3824	-29.4387	-53.5843	13.2422	-34.8566	-50.0102
13.3235	-29.3366	-53.4779	13.1768	-34.7717	-50.0328
13.2623	-29.2338	-53.3696	13.11	-34.6863	-50.055
13.199	-29.1305	-53.2598	13.0419	-34.6004	-50.0768
13.1335	-29.0268	-53.1486	12.9725	-34.5139	-50.0983
13.0658	-28.9228	-53.0361	12.9019	-34.4268	-50.1197
12.9959	-28.8187	-52.9227	12.8301	-34.3389	-50.1412
12.9238	-28.7146	-52.8084	12.7572	-34.2502	-50.1628
12.8494	-28.6105	-52.6935	12.6831	-34.1606	-50.1848
12.7729	-28.5066	-52.578	12.608	-34.07	-50.2072
12.6941	-28.403	-52.4622	12.5318	-33.9783	-50.2302
12.6132	-28.2999	-52.3462	12.4545	-33.8854	-50.254
12.53	-28.1972	-52.2301	12.3762	-33.7912	-50.2787
12.4446	-28.095	-52.114	12.2969	-33.6955	-50.3044
12.3571	-27.9936	-51.9981	12.2165	-33.5983	-50.3312
12.2673	-27.8928	-51.8824	12.1351	-33.4995	-50.3594
12.1753	-27.7929	-51.767	12.0526	-33.3989	-50.389
12.0811	-27.6939	-51.6521	11.969	-33.2964	-50.42
11.9847	-27.5958	-51.5377	11.8844	-33.192	-50.4527
11.8861	-27.4987	-51.4239	11.7986	-33.0856	-50.487
11.7852	-27.4027	-51.3108	11.7116	-32.9771	-50.523
11.6822	-27.3078	-51.1984	11.6234	-32.8665	-50.5608
11.577	-27.2142	-51.0868	11.534	-32.7536	-50.6004
11.4696	-27.1218	-50.976	11.4432	-32.6385	-50.6417
11.36	-27.0307	-50.8662	11.3512	-32.5211	-50.6849
11.2482	-26.9409	-50.7572	11.2577	-32.4014	-50.7299
11.1342	-26.8526	-50.6493	11.1627	-32.2794	-50.7765
11.018	-26.7656	-50.5424	11.0662	-32.1551	-50.8249
10.8996	-26.6802	-50.4366	10.968	-32.0286	-50.8748
10.779	-26.5963	-50.3318	10.8682	-31.8998	-50.9263
10.6563	-26.5139	-50.2282	10.7667	-31.769	-50.9791
10.5314	-26.4332	-50.1257	10.6633	-31.636	-51.0332
10.4043	-26.354	-50.0244	10.558	-31.501	-51.0884
10.275	-26.2766	-49.9243	10.4508	-31.364	-51.1445
10.1436	-26.2008	-49.8253	10.3414	-31.2253	-51.2015
10.0099	-26.1268	-49.7276	10.2299	-31.0849	-51.259
9.87417	-26.0545	-49.6311	10.1162	-30.9429	-51.317
9.73624	-25.984	-49.5358	10.0002	-30.7995	-51.3751
9.59615	-25.9154	-49.4418	9.88174	-30.6547	-51.4333
9.45391	-25.8485	-49.349	9.76083	-30.5089	-51.4912
9.30953	-25.7836	-49.2575	9.63735	-30.3621	-51.5486
9.16301	-25.7205	-49.1672	9.51123	-30.2144	-51.6053
9.01435	-25.6593	-49.0782	9.38239	-30.0662	-51.6611
8.86356	-25.6	-48.9903	9.25073	-29.9174	-51.7156
8.71064	-25.5427	-48.9038	9.1162	-29.7685	-51.7687
8.5556	-25.4873	-48.8184	8.97871	-29.6194	-51.82
8.39845	-25.434	-48.7342	8.83819	-29.4705	-51.8694
8.23919	-25.3826	-48.6513	8.69456	-29.3218	-51.9165
8.07782	-25.3332	-48.5695	8.54777	-29.1736	-51.9612
7.91436	-25.2859	-48.4889	8.39774	-29.0262	-52.0031
7.74881	-25.2406	-48.4094	8.24441	-28.8796	-52.042
7.58117	-25.1974	-48.3311	8.08773	-28.734	-52.0777
7.41146	-25.1562	-48.2539	7.92763	-28.5898	-52.1098
7.23967	-25.1171	-48.1778	7.76407	-28.4469	-52.1383
7.06582	-25.0801	-48.1027	7.597	-28.3058	-52.1627
6.88992	-25.0453	-48.0287	7.42637	-28.1664	-52.183
6.71196	-25.0125	-47.9556	7.25214	-28.0291	-52.1988
6.53197	-24.9818	-47.8836	7.07428	-27.8939	-52.21
6.34995	-24.9533	-47.8125	6.89275	-27.7611	-52.2163
6.1659	-24.927	-47.7423	6.70753	-27.6309	-52.2176
5.97983	-24.9028	-47.673	6.5186	-27.5033	-52.2136
5.79177	-24.8807	-47.6045	6.32593	-27.3786	-52.2041
5.6017	-24.8608	-47.5369	6.12952	-27.2569	-52.1891
5.40965	-24.8431	-47.47	5.92935	-27.1384	-52.1682
5.21562	-24.8275	-47.4038	5.72542	-27.0231	-52.1414
5.01962	-24.8142	-47.3383	5.51773	-26.9114	-52.1085
4.82166	-24.803	-47.2734	5.30628	-26.8032	-52.0693
4.62176	-24.794	-47.2091	5.0911	-26.6987	-52.0238
4.41992	-24.7872	-47.1454	4.87219	-26.5981	-51.9718
4.21616	-24.7826	-47.0822	4.64957	-26.5014	-51.9132
4.01049	-24.7802	-47.0194	4.42327	-26.4087	-51.8479
3.80291	-24.78	-46.957	4.19332	-26.3202	-51.7759
3.59345	-24.782	-46.8949	3.95975	-26.236	-51.6969
3.38211	-24.7861	-46.8331	3.72261	-26.156	-51.6111
3.16891	-24.7925	-46.7715	3.48194	-26.0805	-51.5182
2.95386	-24.8011	-46.7101	3.23779	-26.0095	-51.4183
2.73698	-24.8119	-46.6488	2.99022	-25.9431	-51.3114
2.51827	-24.8249	-46.5876	2.73927	-25.8812	-51.1974
2.29776	-24.8401	-46.5263	2.48503	-25.8241	-51.0763
2.07546	-24.8575	-46.465	2.22756	-25.7716	-50.9481
1.85139	-24.877	-46.4035	1.96693	-25.7239	-50.8128
1.62555	-24.8988	-46.3418	1.70321	-25.6809	-50.6705
1.39798	-24.9227	-46.2798	1.4365	-25.6428	-50.5212
1.16867	-24.9489	-46.2174	1.16688	-25.6094	-50.3649
0.937667	-24.9772	-46.1547	0.89443	-25.5809	-50.2017
0.70497	-25.0076	-46.0915	0.619258	-25.5571	-50.0316
0.470603	-25.0402	-46.0277	0.341458	-25.5382	-49.8548
0.234587	-25.075	-45.9633	0.0611317	-25.5241	-49.6712
-0.00306013	-25.1119	-45.8982	-0.221614	-25.5147	-49.4812
-0.242316	-25.1509	-45.8324	-0.506669	-25.51	-49.2846
-0.48316	-25.192	-45.7657	-0.793921	-25.51	-49.0817
-0.72557	-25.2353	-45.6982	-1.08325	-25.5146	-48.8726
-0.969522	-25.2806	-45.6297	-1.37455	-25.5238	-48.6574
-1.21499	-25.3281	-45.5601	-1.66768	-25.5375	-48.4363
-1.46196	-25.3776	-45.4894	-1.96253	-25.5556	-48.2095
-1.71039	-25.4291	-45.4176	-2.25896	-25.5781	-47.9771
-1.96027	-25.4827	-45.3446	-2.55685	-25.6048	-47.7393
-2.21156	-25.5383	-45.2702	-2.85607	-25.6356	-47.4963
-2.46424	-25.5959	-45.1945	-3.15648	-25.6705	-47.2484
-2.71828	-25.6555	-45.1174	-3.45794	-25.7092	-46.9957
-2.97364	-25.717	-45.0389	-3.76032	-25.7517	-46.7385
-3.23031	-25.7804	-44.9588	-4.06348	-25.7979	-46.477
-3.48823	-25.8458	-44.8772	-4.36729	-25.8475	-46.2115
-3.74739	-25.913	-44.7939	-4.67159	-25.9004	-45.9422
-4.00774	-25.982	-44.7091	-4.97626	-25.9565	-45.6695
-4.26925	-26.0529	-44.6225	-5.28114	-26.0155	-45.3935
-4.53188	-26.1256	-44.5343	-5.5861	-26.0773	-45.1147
-4.7956	-26.1999	-44.4443	-5.891	-26.1415	-44.8332
-5.06035	-26.276	-44.3525	-6.19569	-26.2081	-44.5495
-5.32611	-26.3538	-44.259	-6.50003	-26.2768	-44.2638
-5.59282	-26.4331	-44.1637	-6.80389	-26.3473	-43.9766
-5.86043	-26.514	-44.0667	-7.10713	-26.4194	-43.6882
-6.12891	-26.5965	-43.9679	-7.4096	-26.4927	-43.3989
-6.3982	-26.6804	-43.8674	-7.71117	-26.5671	-43.1091
-6.66825	-26.7656	-43.7651	-8.01171	-26.642	-42.8193
-6.93901	-26.8522	-43.6612	-8.31108	-26.7174	-42.5299
-7.21041	-26.9401	-43.5556	-8.60916	-26.7927	-42.2413
-7.4824	-27.0292	-43.4484	-8.90581	-26.8676	-41.954
-7.75492	-27.1193	-43.3398	-9.20091	-26.9417	-41.6684
-8.02791	-27.2105	-43.2297	-9.49434	-27.0146	-41.385
-8.30128	-27.3027	-43.1182	-9.78598	-27.0859	-41.1044
-8.57499	-27.3957	-43.0055	-10.0757	-27.1552	-40.8271
-8.84894	-27.4894	-42.8916	-10.3634	-27.2219	-40.5536
-9.12307	-27.5837	-42.7767	-10.649	-27.2855	-40.2844
-9.39729	-27.6785	-42.6609	-10.9323	-27.3456	-40.0202
-9.67151	-27.7738	-42.5444	-11.2133	-27.4016	-39.7616
-9.94565	-27.8692	-42.4273	-11.4919	-27.4529	-39.5091
-10.2196	-27.9648	-42.3098	-11.7679	-27.499	-39.2634
-10.4933	-28.0603	-42.1921	-12.0413	-27.5394	-39.0251
-10.7666	-28.1555	-42.0744	-12.312	-27.5734	-38.7948
-11.0394	-28.2504	-41.957	-12.5799	-27.6005	-38.5731
-11.3116	-28.3447	-41.84	-12.845	-27.6202	-38.3606
-11.5831	-28.4382	-41.7238	-13.1071	-27.6318	-38.1579
-11.8537	-28.5307	-41.6086	-13.3662	-27.635	-37.9655
-12.1233	-28.622	-41.4947	-13.6222	-27.6292	-37.7838
-12.3918	-28.7118	-41.3824	-13.8751	-27.6142	-37.6132
-12.659	-28.8	-41.272	-14.1248	-27.5895	-37.4542
-12.9247	-28.8862	-41.1638	-14.3713	-27.5551	-37.3068
-13.1889	-28.9702	-41.0583	-14.6145	-27.5106	-37.1713
-13.4512	-29.0518	-40.9557	-14.8544	-27.4562	-37.0477
-13.7115	-29.1306	-40.8565	-15.0909	-27.3918	-36.9359
-13.9696	-29.2063	-40.7609	-15.324	-27.3178	-36.8357
-14.2253	-29.2788	-40.6694	-15.5537	-27.2343	-36.7469
-14.4784	-29.3477	-40.5824	-15.78	-27.1417	-36.669
-14.7286	-29.4127	-40.5002	-16.0027	-27.0406	-36.6016
-14.9756	-29.4736	-40.4232	-16.2219	-26.9315	-36.5442
-15.2192	-29.5302	-40.3516	-16.4376	-26.815	-36.496
-15.4591	-29.5822	-40.2859	-16.6496	-26.6917	-36.4565
-15.695	-29.6295	-40.2263	-16.8581	-26.5624	-36.425
-15.9266	-29.6719	-40.173	-17.0628	-26.4277	-36.4007
-16.1534	-29.7093	-40.1263	-17.2639	-26.2885	-36.383
-16.3752	-29.7416	-40.0862	-17.4612	-26.1454	-36.3711
-16.5916	-29.7688	-40.0529	-17.6546	-25.9992	-36.3644
-16.802	-29.791	-40.0264	-17.8441	-25.8507	-36.3621
-17.0062	-29.8083	-40.0065	-18.0295	-25.7006	-36.3637
-17.2037	-29.8208	-39.9931	-18.2107	-25.5496	-36.3685
-17.3939	-29.8289	-39.986	-18.3874	-25.3985	-36.3759
-17.5764	-29.8328	-39.9849	-18.5596	-25.2479	-36.3854
-17.7507	-29.8328	-39.9892	-18.7269	-25.0988	-36.3966
-17.9162	-29.8295	-39.9985	-18.8889	-24.9518	-36.4088
-18.0725	-29.8233	-40.0122	-19.0452	-24.8079	-36.4218
-18.2189	-29.8146	-40.0295	-19.1952	-24.6679	-36.4351
-18.355	-29.8041	-40.0496	-19.3384	-24.5329	-36.4484
-18.4801	-29.7923	-40.0718	-19.4738	-24.4039	-36.4613
-18.5937	-29.7798	-40.0951	-19.6007	-24.2821	-36.4736
-18.6954	-29.7672	-40.1186	-19.7177	-24.169	-36.485
-18.7847	-29.7549	-40.1413	-19.8238	-24.066	-36.4954
-18.861	-29.7436	-40.1624	-19.9173	-23.9747	-36.5044
-18.924	-29.7337	-40.181	-19.9968	-23.8968	-36.512
-18.9734	-29.7255	-40.1963	-20.0608	-23.8339	-36.5181
-19.0089	-29.7194	-40.2077	-20.1077	-23.7878	-36.5225
-19.0303	-29.7157	-40.2148	-20.1364	-23.7595	-36.5252
-19.0374	-29.7144	-40.2172	-20.146	-23.75	-36.526

## Sheet: Fig2b_DOS
Vz_meV	DOS_Sublattice_A	DOS_Sublattice_B	DOS_Sublattice_C
0	0.352484	0.352477	0.103783
0.1	0.350254	0.353094	0.103492
0.2	0.347602	0.353154	0.103118
0.3	0.345599	0.35365	0.102892
0.4	0.345518	0.35607	0.103219
0.5	0.34532	0.358729	0.103571
0.6	0.345033	0.361664	0.103964
0.7	0.343493	0.362927	0.103891
0.8	0.341463	0.363409	0.103632
0.9	0.338748	0.362869	0.103115
1	0.337648	0.36444	0.103143
1.1	0.337163	0.366983	0.103416
1.2	0.336751	0.36981	0.103745
1.3	0.336604	0.372391	0.104047
1.4	0.335097	0.373395	0.103924
1.5	0.333424	0.374455	0.103788
1.6	0.332633	0.376467	0.103901
1.7	0.332161	0.37896	0.104142
1.8	0.331415	0.381732	0.104407
1.9	0.331205	0.384553	0.104715
2	0.330645	0.386851	0.104891
2.1	0.328775	0.387524	0.104639
2.2	0.328128	0.389793	0.104793
2.3	0.328346	0.393133	0.105215
2.4	0.327834	0.396443	0.105562
2.5	0.327186	0.398865	0.10573
2.6	0.325572	0.399714	0.105526
2.7	0.324049	0.400919	0.105386
2.8	0.323172	0.402926	0.105448
2.9	0.323965	0.407102	0.10604
3	0.323554	0.410765	0.10642
3.1	0.322562	0.412749	0.106454
3.2	0.320683	0.413249	0.106147
3.3	0.319117	0.413738	0.105865
3.4	0.318514	0.416067	0.105983
3.5	0.318544	0.419468	0.106335
3.6	0.318386	0.424574	0.106948
3.7	0.318074	0.427737	0.107218
3.8	0.317859	0.430554	0.107431
3.9	0.316539	0.431826	0.107286
4	0.315773	0.434285	0.107386
4.1	0.316506	0.438785	0.107947
4.2	0.316323	0.443448	0.10844
4.3	0.315674	0.446849	0.108679
4.4	0.315253	0.449401	0.108802
4.5	0.315287	0.454075	0.109294
4.6	0.314717	0.4583	0.109654
4.7	0.315276	0.462822	0.110161
4.8	0.314894	0.466122	0.110381
4.9	0.314031	0.469601	0.110575
5	0.31374	0.472799	0.110781
5.1	0.31333	0.476053	0.110979
5.2	0.312352	0.47852	0.110999
5.3	0.312045	0.481527	0.111162
5.4	0.312273	0.486481	0.111654
5.5	0.311808	0.491998	0.112153
5.6	0.312476	0.497601	0.11277
5.7	0.313261	0.503147	0.113381
5.8	0.312887	0.509179	0.113936
5.9	0.313131	0.515863	0.114634
6	0.313775	0.521335	0.115196
6.1	0.312934	0.52408	0.115223
6.2	0.312558	0.529212	0.115616
6.3	0.31341	0.535763	0.116327
6.4	0.313313	0.541904	0.116876
6.5	0.312362	0.543982	0.116779
6.6	0.31299	0.549518	0.117307
6.7	0.312824	0.555026	0.117741
6.8	0.312586	0.562254	0.118388
6.9	0.313885	0.569844	0.119233
7	0.314835	0.578913	0.120224
7.1	0.314274	0.58482	0.120636
7.2	0.314677	0.590376	0.121096
7.3	0.314922	0.596463	0.1216
7.4	0.314562	0.604602	0.122294
7.5	0.315833	0.614219	0.123337
7.6	0.317186	0.623743	0.124366
7.7	0.316646	0.630518	0.124839
7.8	0.316784	0.636872	0.125323
7.9	0.318756	0.648414	0.126635
8	0.318997	0.658999	0.127632
8.1	0.318805	0.664721	0.12798
8.2	0.318949	0.669587	0.12825
8.3	0.319732	0.683567	0.12968
8.4	0.32128	0.700174	0.131497
8.5	0.324063	0.714929	0.13321
8.6	0.324067	0.722891	0.133795
8.7	0.323739	0.730758	0.134326
8.8	0.326519	0.747365	0.136211
8.9	0.328769	0.767023	0.138383
9	0.329231	0.780889	0.139664
9.1	0.328684	0.783776	0.139546
9.2	0.329351	0.794944	0.140512
9.3	0.330283	0.811765	0.142145
9.4	0.334587	0.83796	0.145211
9.5	0.336898	0.858091	0.14734
9.6	0.337809	0.876902	0.149145
9.7	0.339961	0.895036	0.150993
9.8	0.340889	0.906573	0.151951
9.9	0.342474	0.930875	0.154396
10	0.346433	0.961247	0.157771
10.1	0.35238	1.00358	0.162685
10.2	0.354863	1.03334	0.165768
10.3	0.358491	1.06383	0.169045
10.4	0.362443	1.0961	0.172516
10.5	0.366572	1.1383	0.177068
10.6	0.37344	1.19173	0.183114
10.7	0.380364	1.24465	0.189037
10.8	0.38422	1.286	0.193304
10.9	0.387586	1.31747	0.196384
11	0.390582	1.34645	0.199103
11.1	0.392135	1.37094	0.201168
11.2	0.393955	1.39114	0.202739
11.3	0.395924	1.41323	0.204435
11.4	0.396047	1.43109	0.205425
11.5	0.395602	1.43499	0.204909
11.6	0.394401	1.43508	0.203929
11.7	0.392295	1.43291	0.202617
11.8	0.391011	1.43053	0.201412
11.9	0.388242	1.41973	0.199103
12	0.383391	1.39941	0.195521
12.1	0.378975	1.36942	0.190979
12.2	0.371073	1.31805	0.183806
12.3	0.362868	1.27362	0.177404
12.4	0.359411	1.25105	0.173965
12.5	0.355378	1.22677	0.17033
12.6	0.349408	1.19556	0.165742
12.7	0.34621	1.17429	0.162561
12.8	0.343689	1.15886	0.160113
12.9	0.335638	1.11674	0.154214
13	0.330311	1.07941	0.149163
13.1	0.327235	1.05157	0.145396
13.2	0.322521	1.03088	0.1422
13.3	0.318007	1.0073	0.138741
13.4	0.31663	0.990745	0.13641
13.5	0.313312	0.974387	0.133885
13.6	0.309904	0.962209	0.131803
13.7	0.308544	0.945001	0.129461
13.8	0.306692	0.932038	0.127508
13.9	0.302466	0.918339	0.125202
14	0.301134	0.910209	0.123822
14.1	0.300268	0.895041	0.12179
14.2	0.296773	0.882533	0.119725
14.3	0.294184	0.872648	0.118052
14.4	0.294364	0.866308	0.117093
14.5	0.292219	0.856253	0.115479
14.6	0.289135	0.847458	0.113896
14.7	0.288902	0.839629	0.112765
14.8	0.288271	0.83115	0.111535
14.9	0.284174	0.818611	0.109502
15	0.28247	0.807973	0.107956
15.1	0.283103	0.804037	0.107354
15.2	0.281282	0.798764	0.106328
15.3	0.278234	0.789364	0.104754
15.4	0.278361	0.777345	0.103326
15.5	0.27769	0.769374	0.102211
15.6	0.274795	0.763489	0.101027
15.7	0.274545	0.761591	0.10055
15.8	0.275121	0.75493	0.0997354
15.9	0.272519	0.746557	0.0983843
16	0.269846	0.738104	0.0970249
16.1	0.270544	0.732196	0.0963223
16.2	0.269953	0.7245	0.0953111
16.3	0.266297	0.715108	0.0938039
16.4	0.264901	0.705523	0.0925666
16.5	0.265997	0.697571	0.0917749
16.6	0.264887	0.69153	0.0908941
16.7	0.261428	0.683718	0.0895793
16.8	0.261051	0.676017	0.0886643
16.9	0.26257	0.666925	0.0879095
17	0.260321	0.658405	0.0867294
17.1	0.257481	0.652472	0.0856822
17.2	0.258245	0.647738	0.0851904
17.3	0.258971	0.639795	0.0844325
17.4	0.255795	0.631673	0.0831803
17.5	0.254249	0.627978	0.0824942
17.6	0.255579	0.623652	0.0821284
17.7	0.255669	0.615408	0.0813313
17.8	0.252019	0.605892	0.0799971
17.9	0.251493	0.602387	0.0794946
18	0.253415	0.598146	0.0792453
18.1	0.252494	0.592284	0.0785058
18.2	0.248627	0.584824	0.0772768
18.3	0.248891	0.580594	0.0768281
18.4	0.250952	0.574069	0.0764561
18.5	0.249119	0.566216	0.0754976
18.6	0.246197	0.559673	0.0745081
18.7	0.24696	0.557782	0.0742926
18.8	0.248491	0.55394	0.0740398
18.9	0.246676	0.54625	0.0731376
19	0.243475	0.537823	0.0720235
19.1	0.243974	0.531824	0.0715462
19.2	0.246535	0.524493	0.071276
19.3	0.245517	0.517233	0.0705435
19.4	0.241417	0.510355	0.0694316
19.5	0.241032	0.502708	0.068852
19.6	0.243406	0.487265	0.0684968
19.7	0.24291	0.462086	0.0677055
19.8	0.239845	0.402117	0.066118
19.9	0.238782	0.299507	0.0641505
20	0.24018	0.203981	0.0625356
20.1	0.241342	0.160781	0.0616087
20.2	0.241504	0.157295	0.0611276
20.3	0.240183	0.154659	0.0604611
20.4	0.238701	0.151609	0.059825
20.5	0.237082	0.148935	0.0592428
20.6	0.236048	0.146399	0.0587662
20.7	0.235824	0.144136	0.058397
20.8	0.236951	0.141865	0.0581636
20.9	0.238446	0.140061	0.0579888
21	0.238918	0.138282	0.0577099
21.1	0.237707	0.136524	0.0572573
21.2	0.23583	0.134676	0.0567339
21.3	0.234518	0.132564	0.0562482
21.4	0.233833	0.130046	0.0557706
21.5	0.233748	0.127544	0.0553482
21.6	0.234811	0.125563	0.0551301
21.7	0.236668	0.124203	0.0551051
21.8	0.237838	0.1224	0.0549441
21.9	0.237637	0.120414	0.054586
22	0.236456	0.117995	0.0540312
22.1	0.234894	0.116157	0.0535238
22.2	0.233191	0.114608	0.0530558
22.3	0.231862	0.113464	0.0526985
22.4	0.231134	0.111776	0.0523104
22.5	0.231091	0.109811	0.0519267
22.6	0.232752	0.108202	0.05179
22.7	0.234993	0.107048	0.0518045
22.8	0.235965	0.105758	0.051664
22.9	0.235041	0.104162	0.0512702
23	0.233701	0.102645	0.050856
23.1	0.232019	0.101368	0.0504314
23.2	0.229827	0.0998545	0.0498779
23.3	0.228296	0.0983857	0.0493874
23.4	0.22729	0.0964639	0.0488717
23.5	0.228589	0.0950333	0.0487126
23.6	0.23043	0.093912	0.0487012
23.7	0.233013	0.0934658	0.0489127
23.8	0.233992	0.0928247	0.0489141
23.9	0.234319	0.0920783	0.0488069
24	0.232645	0.0907175	0.0483454
24.1	0.230168	0.0890844	0.0477141
24.2	0.227427	0.0874107	0.0470345
24.3	0.225624	0.0859574	0.0465047
24.4	0.224869	0.0847585	0.0461699
24.5	0.225264	0.0839349	0.0460665
24.6	0.226818	0.0834206	0.0461618
24.7	0.229259	0.0830611	0.046368
24.8	0.231375	0.082407	0.0464606
24.9	0.23214	0.0811819	0.0462658
25	0.231904	0.0796175	0.0458776
25.1	0.230987	0.0781806	0.0454426
25.2	0.229808	0.077168	0.0450828
25.3	0.228341	0.0764224	0.0447692
25.4	0.226451	0.0757639	0.0444278
25.5	0.225065	0.0752567	0.0441607
25.6	0.225003	0.0748722	0.0440631
25.7	0.225671	0.0742939	0.0440152
25.8	0.227287	0.0736863	0.0440517
25.9	0.230221	0.073277	0.0442551
26	0.233192	0.07289	0.0444555
26.1	0.233759	0.071978	0.0442748
26.2	0.232338	0.0706206	0.0437733
26.3	0.230481	0.0691491	0.0432132
26.4	0.229391	0.0680585	0.0428623
26.5	0.228649	0.0674889	0.0426864
26.6	0.227613	0.0671911	0.0425313
26.7	0.22637	0.0667961	0.0423176
26.8	0.225417	0.066052	0.0420497
26.9	0.224185	0.0648917	0.0416316
27	0.222739	0.0635497	0.0411258
27.1	0.221694	0.0624038	0.0407046
27.2	0.22141	0.0614967	0.0404341
27.3	0.222302	0.0609237	0.0403764
27.4	0.224187	0.0606385	0.0405026
27.5	0.226607	0.0605386	0.0407407
27.6	0.228988	0.0604885	0.0409909
27.7	0.230998	0.0604325	0.0412035
27.8	0.232025	0.060249	0.0412742
27.9	0.231442	0.0599412	0.0411272
28	0.23007	0.0595613	0.0408677
28.1	0.228718	0.059075	0.0405928
28.2	0.227692	0.0583606	0.0402946
28.3	0.226142	0.0572584	0.0398226
28.4	0.224153	0.0559014	0.0392276
28.5	0.22277	0.0547622	0.0387521
28.6	0.222222	0.0539789	0.038467
28.7	0.222365	0.0534485	0.0383333
28.8	0.222891	0.053044	0.0382878
28.9	0.224432	0.0529147	0.0384228
29	0.226208	0.0529124	0.0386289
29.1	0.228008	0.0529386	0.0388496
29.2	0.229578	0.0528708	0.0390157
29.3	0.230903	0.0525998	0.0390788
29.4	0.230819	0.0518576	0.0388528
29.5	0.230415	0.0509933	0.0385461
29.6	0.230149	0.0502775	0.0382877
29.7	0.230041	0.0499389	0.0381515
29.8	0.228893	0.0494631	0.0378747
29.9	0.227119	0.0485724	0.037421

## Sheet: Fig4a_MFEnergy
x_Rep_A1_V10	y_Rep_A1_V10	x_Rep_E_V10	y_Rep_E_V10	x_Rep_A1_V12.5	y_Rep_A1_V12.5	x_Rep_E_V12.5	y_Rep_E_V12.5	x_AFM	y_AFM
0	-0.00670033	0	-0.0421623	0	-0.0366534	0	-0.107976	0	3.20619e-05
0.2	-0.00688669	0.2	-0.0422719	0.2	-0.0368831	0.2	-0.108081	0.1	6.86237e-05
0.4	-0.00733098	0.4	-0.0424872	0.4	-0.0374576	0.4	-0.108282	0.2	0.000146666
0.6	-0.00764679	0.6	-0.0424252	0.6	-0.0379907	0.6	-0.108197	0.3	6.33192e-05
0.8	-0.00804313	0.8	-0.042299	0.8	-0.0386903	0.8	-0.108039	0.4	-0.000271767
1	-0.00880308	1	-0.0423967	1	-0.0398374	1	-0.108095	0.5	-0.00120035
1.2	-0.00988653	1.2	-0.0426853	1.2	-0.04139	1.2	-0.108332	0.6	-0.00261202
1.4	-0.0109129	1.4	-0.0427861	1.4	-0.0429591	1.4	-0.108373	0.7	-0.0040175
1.6	-0.0118964	1.6	-0.042721	1.6	-0.0445579	1.6	-0.108238	0.8	-0.00630064
1.8	-0.0131151	1.8	-0.0427762	1.8	-0.0464628	1.8	-0.108213	0.9	-0.00848953
2	-0.0146768	2	-0.0430564	2	-0.0487592	2	-0.108404	1	-0.0108116
2.2	-0.0162851	2.2	-0.0432848	2.2	-0.0511569	2.2	-0.108534	1.1	-0.0131947
2.4	-0.017828	2.4	-0.0433537	2.4	-0.0535366	2.4	-0.108494	1.2	-0.0158921
2.6	-0.0195477	2.6	-0.043497	2.6	-0.056118	2.6	-0.108518	1.3	-0.0186518
2.8	-0.0214249	2.8	-0.0436975	2.8	-0.0588707	2.8	-0.10859	1.4	-0.0215081
3	-0.0234636	3	-0.0439862	3	-0.0618137	3	-0.108739	1.5	-0.0245404
3.2	-0.0253929	3.2	-0.0441087	3.2	-0.0646785	3.2	-0.108712	1.6	-0.0275993
3.4	-0.0275076	3.4	-0.0443359	3.4	-0.067721	3.4	-0.108778	1.7	-0.0306895
3.6	-0.0297985	3.6	-0.0446363	3.6	-0.0708992	3.6	-0.108907	1.8	-0.0338325
3.8	-0.0320763	3.8	-0.0448433	3.8	-0.0740467	3.8	-0.108932	1.9	-0.0372682
4	-0.0343776	4	-0.0450388	4	-0.0772538	4	-0.108934	2	-0.0406859
4.2	-0.0367707	4.2	-0.0452981	4.2	-0.0805797	4.2	-0.108988	2.1	-0.0440651
4.4	-0.0392411	4.4	-0.0455899	4.4	-0.0839711	4.4	-0.109064	2.2	-0.0475494
4.6	-0.0418074	4.6	-0.045903	4.6	-0.087398	4.6	-0.109149	2.3	-0.0511162
4.8	-0.0444865	4.8	-0.0462362	4.8	-0.0908518	4.8	-0.109241	2.4	-0.0547383
5	-0.0470806	5	-0.0464629	5	-0.0942093	5	-0.109216	2.5	-0.0583253
5.2	-0.0496345	5.2	-0.0466406	5.2	-0.0975436	5.2	-0.109129	2.6	-0.0620426
5.4	-0.0522516	5.4	-0.0468713	5.4	-0.100978	5.4	-0.109082	2.7	-0.0658594
5.6	-0.0550297	5.6	-0.0472473	5.6	-0.10456	5.6	-0.109168	2.8	-0.0696091
5.8	-0.0578749	5.8	-0.0476373	5.8	-0.108136	5.8	-0.109254	2.9	-0.0794776
6	-0.0606672	6	-0.0479072	6	-0.111564	6	-0.109207	3	-0.0853536
6.2	-0.063422	6.2	-0.0481371	6.2	-0.114926	6.2	-0.109107	3.1	-0.0915854
6.4	-0.0661397	6.4	-0.0483474	6.4	-0.118249	6.4	-0.108974	3.2	-0.09845
6.6	-0.0689436	6.6	-0.0486659	6.6	-0.121685	6.6	-0.108934	3.3	-0.105268
6.8	-0.0716913	6.8	-0.0489314	6.8	-0.125072	6.8	-0.108827	3.4	-0.112029
7	-0.0743391	7	-0.0490643	7	-0.128287	7	-0.108574	3.5	-0.118748
7.2	-0.0770981	7.2	-0.0492764	7.2	-0.131529	7.2	-0.108385	3.6	-0.125378
7.4	-0.0798996	7.4	-0.0495529	7.4	-0.134781	7.4	-0.108245	3.7	-0.131956
7.6	-0.0826668	7.6	-0.0498364	7.6	-0.13799	7.6	-0.108097	3.8	-0.138517
7.8	-0.0852732	7.8	-0.0499905	7.8	-0.14103	7.8	-0.107805	3.9	-0.14505
8	-0.0878157	8	-0.0500938	8	-0.143992	8	-0.107447	4	-0.151534
8.2	-0.0903728	8.2	-0.0502185	8.2	-0.146931	8.2	-0.107094	4.1	-0.15793
8.4	-0.0929636	8.4	-0.050392	8.4	-0.14985	8.4	-0.106774	4.2	-0.164277
8.6	-0.095497	8.6	-0.050554	8.6	-0.152683	8.6	-0.106427	4.3	-0.170607
8.8	-0.0978124	8.8	-0.0505443	8.8	-0.155273	8.8	-0.105891	4.4	-0.176904
9	-0.100037	9	-0.0504783	9	-0.157737	9	-0.105284	4.5	-0.183121
9.2	-0.102264	9.2	-0.0504515	9.2	-0.160168	9.2	-0.104699	4.6	-0.189223
9.4	-0.104535	9.4	-0.0505211	9.4	-0.162632	9.4	-0.104194	4.7	-0.195287
9.6	-0.106558	9.6	-0.0503922	9.6	-0.164812	9.6	-0.103473	4.8	-0.201315
9.8	-0.108392	9.8	-0.0501376	9.8	-0.166779	9.8	-0.10261	4.9	-0.207307
10	-0.110174	10	-0.0498816	10	-0.168656	10	-0.101729	5	-0.213268
10.2	-0.111958	10.2	-0.0496798	10.2	-0.170493	10.2	-0.100886	5.1	-0.219155
10.4	-0.113618	10.4	-0.0494207	10.4	-0.172172	10.4	-0.0999671	5.2	-0.224958
10.6	-0.11495	10.6	-0.0489181	10.6	-0.173504	10.6	-0.0987867	5.3	-0.2307
10.8	-0.116152	10.8	-0.0483656	10.8	-0.174682	10.8	-0.0975402	5.4	-0.236363
11	-0.11728	11	-0.0478109	11	-0.17576	11	-0.0962766	5.5	-0.241997
11.2	-0.118362	11.2	-0.0472772	11.2	-0.17675	11.2	-0.0950177	5.6	-0.247574
11.4	-0.119035	11.4	-0.0464129	11.4	-0.177293	11.4	-0.0934082	5.7	-0.253156
11.6	-0.119509	11.6	-0.0454457	11.6	-0.177606	11.6	-0.0916756	5.8	-0.258618
11.8	-0.11985	11.8	-0.0444548	11.8	-0.177767	11.8	-0.0899036	5.9	-0.264014
12	-0.120161	12	-0.0435298	12	-0.177871	12	-0.0881866	6	-0.269348
12.2	-0.120247	12.2	-0.0424681	12.2	-0.177713	12.2	-0.0863192	6.1	-0.274602
12.4	-0.120059	12.4	-0.0412292	12.4	-0.177248	12.4	-0.0842522	6.2	-0.279852
12.6	-0.119743	12.6	-0.0399667	12.6	-0.176614	12.6	-0.0821362	6.3	-0.284999
12.8	-0.119328	12.8	-0.0387271	12.8	-0.17586	12.8	-0.0800272	6.4	-0.290099
13	-0.118884	13	-0.0375741	13	-0.175053	13	-0.0780019	6.5	-0.295133
13.2	-0.118127	13.2	-0.0362237	13.2	-0.173908	13.2	-0.0757746	6.6	-0.300036
13.4	-0.117145	13.4	-0.0347707	13.4	-0.172493	13.4	-0.0734196	6.7	-0.304931
13.6	-0.116039	13.6	-0.0333275	13.6	-0.170921	13.6	-0.0710367	6.8	-0.309755
13.8	-0.114925	13.8	-0.0320041	13.8	-0.169298	13.8	-0.0687523	6.9	-0.314554
14	-0.113726	14	-0.030713	14	-0.167576	14	-0.0665103	7	-0.319267
14.2	-0.112249	14.2	-0.0292618	14.2	-0.165554	14.2	-0.0641292	7.1	-0.32387
14.4	-0.110535	14.4	-0.0277314	14.4	-0.163265	14.4	-0.0616452	7.2	-0.328408
14.6	-0.108678	14.6	-0.0262535	14.6	-0.160795	14.6	-0.0591455	7.3	-0.332907
14.8	-0.106799	14.8	-0.0249133	14.8	-0.158255	14.8	-0.0567456	7.4	-0.337331
15	-0.10485	15	-0.0236141	15	-0.155617	15	-0.0544132	7.5	-0.341711
15.2	-0.102713	15.2	-0.022213	15.2	-0.152752	15.2	-0.0520363	7.6	-0.346015
15.4	-0.100238	15.4	-0.0206558	15.4	-0.149555	15.4	-0.0494899	7.7	-0.350201
15.6	-0.0977011	15.6	-0.0192918	15.6	-0.146251	15.6	-0.0471086	7.8	-0.354306
15.8	-0.0950141	15.8	-0.0179751	15.8	-0.142771	15.8	-0.0449034	7.9	-0.358367
16	-0.0923357	16	-0.0167797	16	-0.139245	16	-0.0428424	8	-0.362345
16.2	-0.0895814	16.2	-0.0156212	16.2	-0.135611	16.2	-0.0408535	8.1	-0.366271
16.4	-0.0865095	16.4	-0.0142844	16.4	-0.131621	16.4	-0.0386895	8.2	-0.37017
16.6	-0.0832263	16.6	-0.0129781	16.6	-0.127417	16.6	-0.036503	8.3	-0.373897
16.8	-0.0798507	16.8	-0.0117936	16.8	-0.123088	16.8	-0.0343918	8.4	-0.37757
17	-0.0763967	17	-0.0107237	17	-0.118648	17	-0.0323915	8.5	-0.381184
17.2	-0.0729098	17.2	-0.00975339	17.2	-0.114139	17.2	-0.0305163	8.6	-0.384674
17.4	-0.0692874	17.4	-0.00878298	17.4	-0.109444	17.4	-0.0286617	8.7	-0.388166
17.6	-0.0654168	17.6	-0.00774982	17.6	-0.104458	17.6	-0.0267262	8.8	-0.391567
17.8	-0.0613739	17.8	-0.00677959	17.8	-0.0992898	17.8	-0.0248148	8.9	-0.39486
18	-0.0572763	18	-0.00596822	18	-0.0940492	18	-0.0230425	9	-0.39802
18.2	-0.0530842	18.2	-0.00524699	18.2	-0.088688	18.2	-0.0213361	9.1	-0.40113
18.4	-0.0488251	18.4	-0.004626	18.4	-0.0832253	18.4	-0.0196779	9.2	-0.404186
18.6	-0.0444297	18.6	-0.00399071	18.6	-0.0775783	18.6	-0.0179231	9.3	-0.407156
18.8	-0.0398659	18.8	-0.00323348	18.8	-0.0717106	18.8	-0.0160199	9.4	-0.410079
19	-0.0354676	19	-0.00262124	19	-0.065974	19	-0.0142894	9.5	-0.412841
19.2	-0.0312685	19.2	-0.00212836	19.2	-0.0604331	19.2	-0.0127434	9.6	-0.415522
19.4	-0.0273076	19.4	-0.0017367	19.4	-0.0551071	19.4	-0.0113879	9.7	-0.418122
19.6	-0.0235732	19.6	-0.00142328	19.6	-0.0499963	19.6	-0.010212	9.8	-0.420623
19.8	-0.0201284	19.8	-0.00119275	19.8	-0.0451391	19.8	-0.00922329	9.9	-0.42308
20	-0.0170158	20	-0.00102994	20	-0.0405573	20	-0.00840273	10	-0.425448
20.2	-0.0142532	20.2	-0.000963832	20.2	-0.0362753	20.2	-0.00776998	10.1	-0.427711
20.4	-0.011761	20.4	-0.000933819	20.4	-0.0322387	20.4	-0.00725119	10.2	-0.429839
20.6	-0.00951183	20.6	-0.000886094	20.6	-0.0284287	20.6	-0.00677806	10.3	-0.43189
20.8	-0.00745328	20.8	-0.000799141	20.8	-0.0248132	20.8	-0.00631638	10.4	-0.433869
21	-0.00559902	21	-0.000706846	21	-0.0214104	21	-0.0058918	10.5	-0.435729
21.2	-0.00400163	21.2	-0.000617375	21.2	-0.0182399	21.2	-0.00550959	10.6	-0.43755
21.4	-0.00272694	21.4	-0.000560594	21.4	-0.0153663	21.4	-0.00519989	10.7	-0.439213
21.6	-0.00176158	21.6	-0.0005275	21.6	-0.0127632	21.6	-0.00495323	10.8	-0.44079
21.8	-0.00103576	21.8	-0.000491168	21.8	-0.0104053	21.8	-0.0047398	10.9	-0.442242
22	-0.000561123	22	-0.00046337	22	-0.00832869	22	-0.0045668	11	-0.443579
22.2	-0.000296694	22.2	-0.000444707	22.2	-0.00654606	22.2	-0.00442945	11.1	-0.444889
22.4	-0.000161984	22.4	-0.000444578	22.4	-0.00503452	22.4	-0.00433134	11.2	-0.446133
22.6	-8.96373e-05	22.6	-0.000447941	22.6	-0.00375705	22.6	-0.00425143	11.3	-0.447157
22.8	-5.14829e-05	22.8	-0.000458708	22.8	-0.00272539	22.8	-0.00418828	11.4	-0.448007
23	-1.84827e-05	23	-0.000477617	23	-0.00192001	23	-0.00414017	11.5	-0.448808
23.2	-1.08116e-05	23.2	-0.000513954	23.2	-0.0013217	23.2	-0.00411837	11.6	-0.449556
23.4	-1.25664e-05	23.4	-0.000549658	23.4	-0.000886916	23.4	-0.0041075	11.7	-0.450233
23.6	-9.30066e-06	23.6	-0.000554255	23.6	-0.000565297	23.6	-0.00407715	11.8	-0.450758
23.8	-3.18024e-06	23.8	-0.000537264	23.8	-0.000347684	23.8	-0.00403527	11.9	-0.451141
24	-2.35935e-06	24	-0.000514156	24	-0.000218281	24	-0.00399516	12	-0.451455
24.2	-1.6436e-07	24.2	-0.000481831	24.2	-0.000138738	24.2	-0.00395174	12.1	-0.45169
24.4	-2.53227e-06	24.4	-0.0004738	24.4	-0.000110416	24.4	-0.00393682	12.2	-0.451755
24.6	-2.42519e-06	24.6	-0.000464837	24.6	-9.24317e-05	24.6	-0.00392348	12.3	-0.451747
24.8	-5.43338e-06	24.8	-0.000463316	24.8	-8.55397e-05	24.8	-0.00391822	12.4	-0.451693
25	-2.99017e-06	25	-0.000451868	25	-7.0002e-05	25	-0.00390198	12.5	-0.451546
								12.6	-0.451256
								12.7	-0.450815
								12.8	-0.450293
								12.9	-0.449698
								13	-0.449105
								13.1	-0.448314
								13.2	-0.447403
								13.3	-0.446396
								13.4	-0.445302
								13.5	-0.444116
								13.6	-0.442847
								13.7	-0.441495
								13.8	-0.440044
								13.9	-0.438471
								14	-0.436751
								14.1	-0.434968
								14.2	-0.433082
								14.3	-0.431184
								14.4	-0.429201
								14.5	-0.427007
								14.6	-0.424703
								14.7	-0.422342
								14.8	-0.419901
								14.9	-0.417412
								15	-0.414804
								15.1	-0.412072
								15.2	-0.409236
								15.3	-0.406318
								15.4	-0.403304
								15.5	-0.400201
								15.6	-0.396967
								15.7	-0.393708
								15.8	-0.390384
								15.9	-0.386921
								16	-0.383308
								16.1	-0.379597
								16.2	-0.37582
								16.3	-0.372017
								16.4	-0.368113
								16.5	-0.364048
								16.6	-0.359893
								16.7	-0.355634
								16.8	-0.351299
								16.9	-0.346862
								17	-0.342333
								17.1	-0.337687
								17.2	-0.332997
								17.3	-0.328251
								17.4	-0.323373
								17.5	-0.318341
								17.6	-0.313221
								17.7	-0.308036
								17.8	-0.302774
								17.9	-0.297454
								18	-0.292052
								18.1	-0.286516
								18.2	-0.280913
								18.3	-0.275163
								18.4	-0.269344
								18.5	-0.263472
								18.6	-0.257509
								18.7	-0.251434
								18.8	-0.24531
								18.9	-0.23919
								19	-0.233073
								19.1	-0.226935
								19.2	-0.220809
								19.3	-0.214685
								19.4	-0.208545
								19.5	-0.202397
								19.6	-0.196279
								19.7	-0.190179
								19.8	-0.184084
								19.9	-0.177987
								20	-0.171894
								20.1	-0.165829
								20.2	-0.159797
								20.3	-0.153769
								20.4	-0.147765
								20.5	-0.14178
								20.6	-0.135765
								20.7	-0.129768
								20.8	-0.123789
								20.9	-0.117831
								21	-0.111881
								21.1	-0.105956
								21.2	-0.100036
								21.3	-0.0941141
								21.4	-0.08819
								21.5	-0.0822996
								21.6	-0.0574691
								21.7	-0.0555584
								21.8	-0.0538838
								21.9	-0.0522252
								22	-0.0508049
								22.1	-0.0493963
								22.2	-0.0481735
								22.3	-0.046977
								22.4	-0.0458414
								22.5	-0.0446227
								22.6	-0.0436401
								22.7	-0.0425921
								22.8	-0.0416397
								22.9	-0.040814
								23	-0.0400004
								23.1	-0.0391524
								23.2	-0.038392
								23.3	-0.0376451
								23.4	-0.0369061
								23.5	-0.0361329
								23.6	-0.035537
								23.7	-0.0349561
								23.8	-0.0343765
								23.9	-0.0337261
								24	-0.0332188
								24.1	-0.0327299
								24.2	-0.0322674
								24.3	-0.03183
								24.4	-0.0313769
								24.5	-0.0309176
								24.6	-0.0304341
								24.7	-0.0300283
								24.8	-0.0295786
								24.9	-0.0292502
								25	-0.0289249

## Sheet: Fig4b_OrderParameter
Vz_meV	Rep_A1_Singlet_A	Rep_A1_Triplet_A	Rep_A1_Singlet_B	Rep_A1_Triplet_B	Rep_E_Singlet_A	Rep_E_Triplet_A	Rep_E_Singlet_B	Rep_E_Triplet_B
0	-0.0129305	-0.030435	0.0129305	-0.030435	0.0528605	-0.022292	0.0528605	0.022292
0.2	-0.0116855	-0.028816	0.0141911	-0.0320823	0.0525849	-0.0220105	0.0531325	0.02257
0.4	-0.0104774	-0.027253	0.0154505	-0.0337403	0.0523057	-0.0217253	0.0534008	0.0228442
0.6	-0.00932397	-0.025774	0.016699	-0.035399	0.0520232	-0.0214366	0.0536651	0.0231145
0.8	-0.00823215	-0.0243911	0.017929	-0.0370463	0.0517375	-0.0211446	0.0539252	0.023381
1	-0.00720102	-0.0230996	0.0191299	-0.038663	0.0514487	-0.0208491	0.0541811	0.0236434
1.2	-0.00622875	-0.0219056	0.0203029	-0.0402457	0.0511569	-0.0205504	0.0544324	0.0239018
1.4	-0.00537276	-0.0209141	0.0214837	-0.0418863	0.0508622	-0.0202484	0.0546791	0.024156
1.6	-0.0045883	-0.0199969	0.0225615	-0.0433953	0.0505648	-0.0199433	0.0549209	0.0244059
1.8	-0.00386583	-0.0191665	0.0236049	-0.0448688	0.0502646	-0.0196351	0.0551575	0.0246515
2	-0.00316917	-0.018399	0.0246497	-0.0463325	0.0499618	-0.0193239	0.0553888	0.0248926
2.2	-0.00255449	-0.0177393	0.0256022	-0.0476903	0.0496564	-0.0190097	0.0556145	0.0251292
2.4	-0.00200677	-0.0172121	0.0265418	-0.0490462	0.0493486	-0.0186925	0.0558344	0.025361
2.6	-0.00148413	-0.0167167	0.0274637	-0.0503728	0.0490383	-0.0183725	0.0560482	0.0255882
2.8	-0.000957682	-0.0161836	0.0283291	-0.0515981	0.0487257	-0.0180497	0.0562557	0.0258104
3	-0.000473386	-0.0157133	0.0291218	-0.0527271	0.0484107	-0.0177241	0.0564565	0.0260277
3.2	-8.35402e-05	-0.0153946	0.0298696	-0.0538388	0.0480934	-0.0173957	0.0566505	0.0262399
3.4	0.000239735	-0.0151885	0.0306701	-0.0550603	0.0477738	-0.0170646	0.0568374	0.0264469
3.6	0.000605166	-0.0149025	0.0314423	-0.0561946	0.047452	-0.0167309	0.0570168	0.0266486
3.8	0.000996321	-0.014562	0.0321254	-0.057168	0.0471279	-0.0163946	0.0571884	0.026845
4	0.00134034	-0.0143108	0.0327375	-0.0580587	0.0468016	-0.0160556	0.057352	0.0270358
4.2	0.00163968	-0.014122	0.033339	-0.0589533	0.0464731	-0.0157141	0.0575072	0.027221
4.4	0.00191393	-0.0139433	0.0339487	-0.0598672	0.0461424	-0.0153701	0.0576538	0.0274004
4.6	0.00216547	-0.0138203	0.034621	-0.0608802	0.0458094	-0.0150235	0.0577913	0.027574
4.8	0.00244768	-0.0136481	0.0351858	-0.061707	0.0454743	-0.0146744	0.0579195	0.0277416
5	0.002706	-0.0135079	0.0356687	-0.0624238	0.0451369	-0.0143229	0.0580381	0.0279032
5.2	0.00294046	-0.0133662	0.0361333	-0.0631199	0.0447972	-0.0139689	0.0581466	0.0280585
5.4	0.00316332	-0.013229	0.0365892	-0.0638032	0.0444552	-0.0136124	0.0582448	0.0282075
5.6	0.00338295	-0.0131393	0.0370571	-0.0645015	0.0441109	-0.0132534	0.0583323	0.0283501
5.8	0.00361428	-0.0130904	0.0375954	-0.0652845	0.0437643	-0.012892	0.0584087	0.0284861
6	0.00382023	-0.0130035	0.0380096	-0.0659013	0.0434154	-0.0125283	0.0584737	0.0286154
6.2	0.00400268	-0.0128919	0.0383679	-0.0664446	0.043064	-0.0121621	0.058527	0.0287379
6.4	0.00417954	-0.0127946	0.0387039	-0.0669554	0.04271	-0.0117933	0.058568	0.0288535
6.6	0.00436004	-0.0127472	0.0390388	-0.0674619	0.0423535	-0.0114219	0.0585966	0.0289621
6.8	0.00454604	-0.0127216	0.0393892	-0.0679807	0.0419945	-0.0110483	0.0586122	0.0290634
7	0.00474467	-0.0126611	0.0397704	-0.0685181	0.0416332	-0.0106726	0.0586146	0.0291573
7.2	0.00490446	-0.012582	0.0400797	-0.0689731	0.0412691	-0.0102942	0.0586035	0.0292438
7.4	0.00505114	-0.0125173	0.0403381	-0.0693655	0.040902	-0.00991267	0.0585782	0.0293228
7.6	0.00520344	-0.0124946	0.040581	-0.0697355	0.0405317	-0.00952832	0.0585384	0.0293942
7.8	0.00535741	-0.0124856	0.040823	-0.070098	0.0401591	-0.00914207	0.0584838	0.0294575
8	0.00550223	-0.0124402	0.0410596	-0.0704429	0.0397842	-0.00875423	0.0584143	0.0295127
8.2	0.00565638	-0.0123644	0.0412946	-0.0707667	0.0394062	-0.00836347	0.0583292	0.0295597
8.4	0.00579438	-0.012322	0.0415029	-0.0710654	0.0390239	-0.00796816	0.058228	0.0295989
8.6	0.00593506	-0.0123145	0.0416813	-0.0713273	0.0386377	-0.00756895	0.0581101	0.0296298
8.8	0.00607454	-0.0123199	0.0418476	-0.07157	0.0382493	-0.00716886	0.0579756	0.0296517
9	0.006197	-0.0122924	0.0420004	-0.0717885	0.0378596	-0.0067692	0.0578244	0.0296642
9.2	0.00630557	-0.0122353	0.0421351	-0.0719771	0.0374666	-0.00636629	0.0576558	0.0296679
9.4	0.0064192	-0.0121839	0.0422489	-0.0721341	0.0370667	-0.00595491	0.0574688	0.0296636
9.6	0.00655772	-0.0121702	0.0423688	-0.0722872	0.0366604	-0.00553628	0.0572628	0.0296508
9.8	0.00669215	-0.0121834	0.0424676	-0.0724169	0.0362528	-0.00511916	0.0570382	0.0296278
10	0.00680974	-0.0121755	0.0425509	-0.0725216	0.0358475	-0.00470882	0.0567957	0.0295932
10.2	0.00690371	-0.0121324	0.0426144	-0.0725965	0.0354392	-0.00429605	0.056534	0.0295486
10.4	0.00699283	-0.0120833	0.0426602	-0.0726447	0.0350185	-0.00386508	0.0562511	0.0294967
10.6	0.00709529	-0.012058	0.0426925	-0.0726719	0.0345846	-0.0034163	0.055946	0.0294376
10.8	0.0072213	-0.0120591	0.0427154	-0.0726793	0.0341509	-0.00297307	0.0556207	0.0293668
11	0.00733861	-0.0120646	0.0427308	-0.0726703	0.0337291	-0.00255456	0.0552772	0.0292798
11.2	0.00743075	-0.0120395	0.0427265	-0.0726327	0.0333089	-0.00214113	0.0549133	0.0291797
11.4	0.00750302	-0.011992	0.042703	-0.072568	0.032864	-0.00168743	0.0545239	0.029075
11.6	0.00758067	-0.0119522	0.0426653	-0.0724813	0.032388	-0.00118446	0.0541073	0.0289685
11.8	0.00767891	-0.0119388	0.0426166	-0.0723754	0.0319115	-0.000688206	0.053669	0.0288497
12	0.00779084	-0.0119425	0.0425553	-0.0722493	0.0314709	-0.000262756	0.053215	0.028705
12.2	0.00788689	-0.011933	0.0424818	-0.0720932	0.0310508	0.000123207	0.052741	0.0285378
12.4	0.00795519	-0.0118971	0.0423891	-0.0719141	0.0305826	0.000594344	0.0522337	0.0283715
12.6	0.00800937	-0.0118463	0.0422801	-0.0717091	0.0300364	0.00120242	0.0516891	0.0282194
12.8	0.00807544	-0.0118091	0.042159	-0.0714862	0.0294742	0.00182877	0.0511208	0.0280616
13	0.00816627	-0.0117949	0.0420268	-0.0712412	0.028999	0.00228324	0.0505464	0.0278593
13.2	0.00826699	-0.0117928	0.0418817	-0.0709754	0.0286129	0.00256651	0.049959	0.027604
13.4	0.00834445	-0.0117704	0.0417151	-0.0706665	0.0281395	0.00301346	0.049322	0.0273565
13.6	0.00838968	-0.0117253	0.0415341	-0.0703465	0.0274643	0.00383815	0.0486223	0.0271681
13.8	0.00842491	-0.0116666	0.0413331	-0.0699858	0.0267051	0.00480519	0.0478923	0.027004
14	0.00847387	-0.0116242	0.041126	-0.0696232	0.0261073	0.00544797	0.0471789	0.0267737
14.2	0.00855061	-0.0115987	0.0409032	-0.0692254	0.0258337	0.00546345	0.0464907	0.026397
14.4	0.00864042	-0.0115863	0.040669	-0.0688104	0.0254435	0.00569732	0.045717	0.0260135
14.6	0.00870697	-0.0115538	0.0404057	-0.0683402	0.0244192	0.00716224	0.0447898	0.0258476
14.8	0.00873325	-0.0114967	0.0401298	-0.0678607	0.0232023	0.00893424	0.04383	0.0257539
15	0.00874477	-0.0114245	0.0398257	-0.0673275	0.0222877	0.01009	0.0429328	0.025551
15.2	0.00876754	-0.0113668	0.0395261	-0.066813	0.0212065	0.0115855	0.0419842	0.025402
15.4	0.00881788	-0.0113238	0.0392002	-0.0662439	0.0196543	0.0138543	0.0407965	0.0252883
15.6	0.00889393	-0.0112925	0.0388685	-0.0656636	0.0194198	0.0136837	0.0398392	0.024692
15.8	0.00895547	-0.0112525	0.038503	-0.0650227	0.0192015	0.0134485	0.0389137	0.0241106
16	0.00896619	-0.0111804	0.038113	-0.0643472	0.0187255	0.0136719	0.0379433	0.0236249
16.2	0.00896063	-0.0110889	0.0377029	-0.0636348	0.0179679	0.0144212	0.0368908	0.0232218
16.4	0.00893955	-0.0110065	0.0372822	-0.0629177	0.0170587	0.0154155	0.0357161	0.022799
16.6	0.00895359	-0.0109394	0.0368569	-0.0621888	0.016518	0.0156708	0.0345356	0.0221825
16.8	0.00899649	-0.0108721	0.0363902	-0.0613752	0.0162338	0.0154192	0.0334011	0.0214709
17	0.00905433	-0.0108192	0.0359169	-0.0605537	0.0158904	0.0152544	0.0322662	0.0207865
17.2	0.00905269	-0.0107326	0.0353844	-0.0596346	0.0153513	0.0154443	0.0310812	0.020163
17.4	0.00902788	-0.0106169	0.034848	-0.0587076	0.0146232	0.015959	0.0297963	0.0195582
17.6	0.00896117	-0.0104979	0.0342762	-0.0577332	0.0139601	0.0162688	0.0284296	0.0188509
17.8	0.00892237	-0.0103842	0.0337052	-0.0567558	0.0135085	0.0161062	0.0270634	0.0180289
18	0.00890423	-0.0102672	0.0330799	-0.0556767	0.01312	0.0157844	0.0257159	0.0171837
18.2	0.0089328	-0.010185	0.0324748	-0.0546356	0.012639	0.0156189	0.0243583	0.0163753
18.4	0.00893037	-0.0100848	0.0317987	-0.0534745	0.0119941	0.0157405	0.0229411	0.0156042
18.6	0.00887958	-0.00992815	0.0310531	-0.0521857	0.011189	0.0158638	0.0212222	0.0146503
18.8	0.00877756	-0.00975849	0.0302945	-0.0508881	0.0103695	0.0156472	0.0192624	0.0134679
19	0.00865008	-0.00959407	0.0295249	-0.0495841	0.0096347	0.0151796	0.0173634	0.0122653
19.2	0.00855702	-0.00940064	0.0286943	-0.0481539	0.0089686	0.0146158	0.0156176	0.0111366
19.4	0.00847649	-0.00923549	0.0278553	-0.0467214	0.00834156	0.0140726	0.0140448	0.0101209
19.6	0.00844837	-0.00908594	0.0269897	-0.0452361	0.00773186	0.0136209	0.0126381	0.00922978
19.8	0.00836937	-0.00887401	0.0259616	-0.0434647	0.00712776	0.0133007	0.0113842	0.008462
20	0.0082373	-0.00864049	0.0249269	-0.0416921	0.00653044	0.0131233	0.0102723	0.00781025
20.2	0.00800357	-0.00837138	0.0238347	-0.0398397	0.00595755	0.0130594	0.00929499	0.00725941
20.4	0.00774547	-0.00808794	0.0226697	-0.0378674	0.00543546	0.0130366	0.00844068	0.00678457
20.6	0.0074944	-0.00774279	0.0213897	-0.0356778	0.00497596	0.0129769	0.0076833	0.00635606
20.8	0.00727961	-0.00744464	0.0201679	-0.0336001	0.00456478	0.012836	0.00698618	0.00594913
21	0.00709727	-0.00714075	0.0188465	-0.0313479	0.00418352	0.0126148	0.00632793	0.0055546
21.2	0.00685278	-0.00673192	0.017218	-0.0285622	0.00384425	0.0123497	0.00572995	0.00518589
21.4	0.00651651	-0.00626433	0.0154944	-0.0256266	0.00358331	0.0120861	0.00523602	0.00486581
21.6	0.0059694	-0.00570006	0.0136342	-0.0224906	0.00341504	0.0118539	0.00486021	0.00460352
21.8	0.00537267	-0.00508437	0.0117102	-0.0192508	0.00331949	0.0116664	0.00458015	0.00439188
22	0.00458582	-0.00429567	0.00935335	-0.0152961	0.00326415	0.0115329	0.00436369	0.00421986
22.2	0.00375233	-0.0034809	0.00710336	-0.0115407	0.00321501	0.0114644	0.00418062	0.00407818
22.4	0.00306468	-0.00277363	0.00528206	-0.00850634	0.00313417	0.0114698	0.00399968	0.00395738
22.6	0.00246409	-0.00216098	0.00378668	-0.00603167	0.00298079	0.0115459	0.00378704	0.00384526
22.8	0.00196966	-0.00169504	0.00273536	-0.00431639	0.00272461	0.011665	0.00351415	0.00372691
23	0.00164645	-0.00129942	0.00190984	-0.00296688	0.0023916	0.0117827	0.0031935	0.00359679
23.2	0.00148771	-0.00104626	0.00133949	-0.00204427	0.00208863	0.0118783	0.0029013	0.00347306
23.4	0.00152919	-0.000939724	0.00110089	-0.00163013	0.00188798	0.0119532	0.00268797	0.00337049
23.6	0.00131695	-0.000748551	0.00080722	-0.00116583	0.00178164	0.0120033	0.00254266	0.00328492
23.8	0.00101281	-0.000575583	0.000599444	-0.000852231	0.00175486	0.0120298	0.0024509	0.00321284
24	0.000798732	-0.000529827	0.000498536	-0.000724177	0.00178578	0.0120313	0.00239495	0.00314856
24.2	0.000202188	-0.000154372	0.000128507	-0.000191501	0.00186206	0.012011	0.00236541	0.00308981
24.4	0.000671099	-0.000444504	0.000389673	-0.00055399	0.0019752	0.0119766	0.00235657	0.00303643
24.6	0.000711422	-0.000502299	0.000432838	-0.000614774	0.00210842	0.0119326	0.00235825	0.00298631
24.8	0.000842328	-0.000614002	0.000520764	-0.000736637	0.00223226	0.0118815	0.00235358	0.00293499
25	0.000771322	-0.000569718	0.000463571	-0.000652577	0.0023095	0.011829	0.00232281	0.00287836

## Sheet: Fig4c_Gap
Vz_meV	Gap_meV
0	5.95186e-06
0.1	4.64609e-07
0.2	0.0003365
0.3	9.25968e-06
0.4	3.15082e-05
0.5	0.000133584
0.6	8.83644e-05
0.7	1.06531e-05
0.8	4.98857e-07
0.9	9.56009e-06
1	1.33366e-05
1.1	1.76681e-05
1.2	1.03165e-05
1.3	7.75852e-05
1.4	0.000139763
1.5	0.000571503
1.6	1.53914e-05
1.7	4.37501e-07
1.8	1.50598e-06
1.9	5.02081e-05
2	5.15155e-05
2.1	6.43155e-09
2.2	1.32911e-06
2.3	5.12681e-05
2.4	5.07264e-05
2.5	3.73173e-08
2.6	3.21391e-06
2.7	2.91846e-05
2.8	1.50231e-05
2.9	0.00912756
3	0.000404768
3.1	0.0861817
3.2	0.156005
3.3	0.226494
3.4	0.297624
3.5	0.365343
3.6	0.432869
3.7	0.501089
3.8	0.568951
3.9	0.633177
4	0.698152
4.1	0.76344
4.2	0.824294
4.3	0.885952
4.4	0.948389
4.5	1.01158
4.6	1.07551
4.7	1.13674
4.8	1.19626
4.9	1.25103
5	1.30605
5.1	1.36194
5.2	1.41866
5.3	1.47622
5.4	1.53457
5.5	1.5937
5.6	1.6453
5.7	1.69298
5.8	1.74161
5.9	1.79115
6	1.8416
6.1	1.89293
6.2	1.94513
6.3	1.99395
6.4	2.04133
6.5	2.08698
6.6	2.12876
6.7	2.17151
6.8	2.2152
6.9	2.25983
7	2.30226
7.1	2.34177
7.2	2.38225
7.3	2.4237
7.4	2.46549
7.5	2.50112
7.6	2.53773
7.7	2.57442
7.8	2.60574
7.9	2.63806
8	2.67137
8.1	2.70565
8.2	2.74091
8.3	2.77363
8.4	2.80378
8.5	2.83292
8.6	2.85697
8.7	2.88199
8.8	2.908
8.9	2.93499
9	2.96019
9.1	2.98205
9.2	3.00489
9.3	3.0287
9.4	3.0535
9.5	3.07381
9.6	3.09258
9.7	3.1109
9.8	3.12466
9.9	3.13935
10	3.15497
10.1	3.17152
10.2	3.18577
10.3	3.19752
10.4	3.21018
10.5	3.22377
10.6	3.23706
10.7	3.24606
10.8	3.25595
10.9	3.26472
11	3.26877
11.1	3.27364
11.2	3.27935
11.3	3.28591
11.4	3.28726
11.5	3.2894
11.6	3.29234
11.7	3.29598
11.8	3.29474
11.9	3.29427
12	3.29458
12.1	3.27788
12.2	3.25322
12.3	3.22971
12.4	3.20568
12.5	3.17859
12.6	3.15099
12.7	3.1245
12.8	3.09836
12.9	3.069
13	3.04077
13.1	3.01372
13.2	2.98508
13.3	2.95538
13.4	2.92443
13.5	2.8944
13.6	2.86169
13.7	2.82909
13.8	2.79764
13.9	2.76526
14	2.73341
14.1	2.69587
14.2	2.65939
14.3	2.62332
14.4	2.58773
14.5	2.55223
14.6	2.51455
14.7	2.47799
14.8	2.44261
14.9	2.40726
15	2.37097
15.1	2.33594
15.2	2.29881
15.3	2.26261
15.4	2.22766
15.5	2.19166
15.6	2.15567
15.7	2.11978
15.8	2.08254
15.9	2.0466
16	2.012
16.1	1.97882
16.2	1.9471
16.3	1.91436
16.4	1.88064
16.5	1.84551
16.6	1.81185
16.7	1.77973
16.8	1.74489
16.9	1.71018
17	1.6742
17.1	1.63976
17.2	1.60693
17.3	1.57579
17.4	1.54639
17.5	1.51726
17.6	1.48677
17.7	1.45626
17.8	1.42522
17.9	1.39252
18	1.35992
18.1	1.32763
18.2	1.29436
18.3	1.26299
18.4	1.2336
18.5	1.20628
18.6	1.17996
18.7	1.15142
18.8	1.12528
18.9	1.09863
19	1.06715
19.1	1.03692
19.2	1.00922
19.3	0.980355
19.4	0.952277
19.5	0.926571
19.6	0.902839
19.7	0.875683
19.8	0.849638
19.9	0.820529
20	0.794775
20.1	0.772619
20.2	0.750634
20.3	0.728907
20.4	0.706766
20.5	0.684758
20.6	0.64246
20.7	0.574562
20.8	0.507649
20.9	0.441938
21	0.377692
21.1	0.315226
21.2	0.254917
21.3	0.196439
21.4	0.129624
21.5	0.0575782
21.6	3.83602e-07
21.7	1.30591e-08
21.8	3.26817e-08
21.9	0.000376546
22	6.01778e-07
22.1	0.000133512
22.2	9.75311e-05
22.3	7.04918e-08
22.4	6.95086e-08
22.5	3.42218e-09
22.6	3.4216e-09
22.7	0.00373656
22.8	3.51406e-07
22.9	3.49207e-07
23	1.31496e-05
23.1	6.76569e-07
23.2	6.71057e-07
23.3	0.000302271
23.4	8.75623e-10
23.5	1.21488e-06
23.6	1.2451e-06
23.7	1.23285e-06
23.8	1.1683e-06
23.9	2.19313e-07
24	4.46959e-07
24.1	9.87348e-07
24.2	9.70313e-08
24.3	9.69437e-08
24.4	9.68579e-08
24.5	9.67737e-08
24.6	1.46543e-08
24.7	6.56454e-07
24.8	0.000303306
24.9	0.000301061
25	0.000298844

## Sheet: Fig4d_Magnetization
Vz_meV	Magnetization_Sublattice_A	Magnetization_Sublattice_B	Magnetization_Sublattice_C
0	7.10763e-06	0.00524736	0.00116526
0.1	1.80668e-06	0.00745807	0.00165193
0.2	3.39637e-05	0.0161117	0.00355664
0.3	2.15658e-05	0.0312535	0.00684061
0.4	1.54332e-05	0.0532078	0.0114289
0.5	3.4039e-05	0.0589875	0.0125715
0.6	1.89026e-05	0.0694247	0.0146012
0.7	2.84488e-05	0.0696017	0.014632
0.8	1.80615e-05	0.0819163	0.016933
0.9	3.90479e-05	0.0901362	0.0183957
1	4.8227e-05	0.0929826	0.0188546
1.1	5.86561e-05	0.0960505	0.0193833
1.2	1.55127e-05	0.100384	0.0200945
1.3	3.15957e-05	0.103206	0.0205181
1.4	0.000398297	0.104127	0.0206951
1.5	9.67459e-05	0.10935	0.0215018
1.6	5.57383e-05	0.111325	0.021795
1.7	1.60725e-05	0.11143	0.0218121
1.8	0.000163595	0.112345	0.0219157
1.9	3.13378e-05	0.11812	0.022786
2	3.20153e-05	0.117654	0.0227162
2.1	7.90859e-05	0.118527	0.0228671
2.2	0.00010888	0.120997	0.0231697
2.3	3.55278e-05	0.123275	0.0234897
2.4	3.68126e-05	0.124055	0.0236271
2.5	0.000142588	0.124489	0.0236741
2.6	0.000225548	0.127321	0.0240296
2.7	0.000380448	0.127923	0.0240907
2.8	0.000552896	0.128048	0.0241116
2.9	0.0813793	0.142117	0.0245621
3	0.0855616	0.142235	0.024263
3.1	0.102337	0.148189	0.0237097
3.2	0.103525	0.14753	0.0235705
3.3	0.104706	0.146872	0.0234317
3.4	0.10588	0.146216	0.0232932
3.5	0.107047	0.145562	0.0231551
3.6	0.108207	0.144909	0.0230173
3.7	0.109362	0.144259	0.0228799
3.8	0.11051	0.14361	0.0227429
3.9	0.111653	0.142962	0.0226061
4	0.11279	0.142316	0.0224698
4.1	0.113921	0.141672	0.0223337
4.2	0.115047	0.14103	0.022198
4.3	0.116168	0.140389	0.0220626
4.4	0.117284	0.13975	0.0219275
4.5	0.118395	0.139112	0.0217927
4.6	0.119501	0.138476	0.0216583
4.7	0.120602	0.137841	0.0215242
4.8	0.121699	0.137207	0.0213904
4.9	0.122792	0.136575	0.0212569
5	0.12388	0.135945	0.0211237
5.1	0.124964	0.135316	0.0209908
5.2	0.126044	0.134688	0.0208582
5.3	0.127119	0.134062	0.020726
5.4	0.128191	0.133437	0.020594
5.5	0.129259	0.132813	0.0204623
5.6	0.130323	0.132191	0.020331
5.7	0.131384	0.13157	0.0201999
5.8	0.13244	0.130951	0.0200692
5.9	0.133494	0.130332	0.0199387
6	0.134543	0.129715	0.0198086
6.1	0.13559	0.129099	0.0196787
6.2	0.136633	0.128484	0.0195492
6.3	0.137672	0.127871	0.0194199
6.4	0.138709	0.127259	0.019291
6.5	0.139742	0.126648	0.0191623
6.6	0.140772	0.126038	0.019034
6.7	0.141799	0.125429	0.0189059
6.8	0.142823	0.124821	0.0187782
6.9	0.143844	0.124215	0.0186507
7	0.144862	0.12361	0.0185236
7.1	0.145878	0.123005	0.0183967
7.2	0.14689	0.122402	0.0182702
7.3	0.1479	0.1218	0.0181439
7.4	0.148906	0.121199	0.018018
7.5	0.149911	0.120599	0.0178923
7.6	0.150912	0.12	0.017767
7.7	0.151911	0.119402	0.0176419
7.8	0.152907	0.118806	0.0175172
7.9	0.153901	0.11821	0.0173928
8	0.154892	0.117615	0.0172686
8.1	0.155881	0.117021	0.0171448
8.2	0.156867	0.116428	0.0170213
8.3	0.157851	0.115836	0.0168981
8.4	0.158832	0.115245	0.0167752
8.5	0.159811	0.114655	0.0166526
8.6	0.160788	0.114066	0.0165303
8.7	0.161762	0.113477	0.0164083
8.8	0.162734	0.11289	0.0162866
8.9	0.163704	0.112303	0.0161652
9	0.164672	0.111718	0.0160442
9.1	0.165637	0.111133	0.0159234
9.2	0.1666	0.110549	0.015803
9.3	0.167561	0.109966	0.0156829
9.4	0.16852	0.109384	0.0155631
9.5	0.169477	0.108802	0.0154436
9.6	0.170432	0.108222	0.0153244
9.7	0.171384	0.107642	0.0152055
9.8	0.172335	0.107063	0.015087
9.9	0.173283	0.106484	0.0149688
10	0.17423	0.105907	0.0148508
10.1	0.175174	0.10533	0.0147332
10.2	0.176117	0.104754	0.014616
10.3	0.177058	0.104179	0.014499
10.4	0.177996	0.103604	0.0143824
10.5	0.178933	0.103031	0.0142661
10.6	0.179868	0.102457	0.0141501
10.7	0.1808	0.101885	0.0140344
10.8	0.181731	0.101313	0.0139191
10.9	0.182661	0.100742	0.013804
11	0.183588	0.100172	0.0136893
11.1	0.184513	0.099602	0.013575
11.2	0.185437	0.0990329	0.0134609
11.3	0.186359	0.0984644	0.0133472
11.4	0.187279	0.0978965	0.0132338
11.5	0.188197	0.0973293	0.0131208
11.6	0.189113	0.0967626	0.0130081
11.7	0.190028	0.0961965	0.0128957
11.8	0.190941	0.0956311	0.0127836
11.9	0.191852	0.0950662	0.0126719
12	0.192762	0.0945018	0.0125605
12.1	0.19367	0.093938	0.0124495
12.2	0.194576	0.0933748	0.0123388
12.3	0.19548	0.0928121	0.0122284
12.4	0.196383	0.0922499	0.0121184
12.5	0.197284	0.0916882	0.0120087
12.6	0.198183	0.0911271	0.0118993
12.7	0.199081	0.0905664	0.0117903
12.8	0.199977	0.0900062	0.0116817
12.9	0.200871	0.0894465	0.0115733
13	0.201764	0.0888873	0.0114654
13.1	0.202655	0.0883285	0.0113577
13.2	0.203545	0.0877701	0.0112504
13.3	0.204432	0.0872122	0.0111435
13.4	0.205319	0.0866548	0.0110369
13.5	0.206203	0.0860977	0.0109307
13.6	0.207087	0.0855411	0.0108248
13.7	0.207968	0.0849848	0.0107193
13.8	0.208848	0.084429	0.0106141
13.9	0.209726	0.0838735	0.0105093
14	0.210603	0.0833184	0.0104048
14.1	0.211478	0.0827637	0.0103007
14.2	0.212352	0.0822093	0.0101969
14.3	0.213224	0.0816553	0.0100935
14.4	0.214095	0.0811016	0.00999051
14.5	0.214964	0.0805482	0.00988784
14.6	0.215831	0.0799952	0.00978554
14.7	0.216697	0.0794424	0.00968361
14.8	0.217562	0.07889	0.00958203
14.9	0.218424	0.0783378	0.00948083
15	0.219286	0.077786	0.00938
15.1	0.220146	0.0772344	0.00927954
15.2	0.221004	0.076683	0.00917945
15.3	0.221861	0.0761319	0.00907973
15.4	0.222716	0.0755811	0.0089804
15.5	0.223569	0.0750305	0.00888143
15.6	0.224422	0.0744802	0.00878285
15.7	0.225272	0.07393	0.00868465
15.8	0.226121	0.0733801	0.00858683
15.9	0.226969	0.0728304	0.00848939
16	0.227815	0.0722809	0.00839234
16.1	0.22866	0.0717315	0.00829567
16.2	0.229503	0.0711824	0.0081994
16.3	0.230344	0.0706334	0.00810351
16.4	0.231184	0.0700846	0.00800802
16.5	0.232022	0.0695359	0.00791293
16.6	0.232859	0.0689874	0.00781823
16.7	0.233695	0.0684391	0.00772393
16.8	0.234528	0.0678909	0.00763003
16.9	0.235361	0.0673428	0.00753654
17	0.236191	0.0667948	0.00744345
17.1	0.237021	0.066247	0.00735077
17.2	0.237848	0.0656992	0.0072585
17.3	0.238674	0.0651516	0.00716664
17.4	0.239499	0.0646041	0.0070752
17.5	0.240322	0.0640567	0.00698418
17.6	0.241143	0.0635093	0.00689357
17.7	0.241963	0.0629621	0.00680339
17.8	0.242781	0.0624149	0.00671364
17.9	0.243597	0.0618678	0.00662432
18	0.244412	0.0613208	0.00653542
18.1	0.245226	0.0607739	0.00644697
18.2	0.246037	0.060227	0.00635895
18.3	0.246847	0.0596802	0.00627137
18.4	0.247656	0.0591335	0.00618424
18.5	0.248463	0.0585868	0.00609755
18.6	0.249268	0.0580402	0.00601132
18.7	0.250071	0.0574936	0.00592554
18.8	0.250873	0.0569471	0.00584023
18.9	0.251673	0.0564007	0.00575537
19	0.252472	0.0558544	0.00567098
19.1	0.253268	0.0553081	0.00558706
19.2	0.254063	0.0547619	0.00550362
19.3	0.254857	0.0542158	0.00542066
19.4	0.255648	0.0536697	0.00533818
19.5	0.256438	0.0531238	0.00525619
19.6	0.257226	0.0525779	0.00517469
19.7	0.258012	0.0520322	0.0050937
19.8	0.258796	0.0514866	0.0050132
19.9	0.259578	0.0509411	0.00493321
20	0.260359	0.0503958	0.00485374
20.1	0.261138	0.0498506	0.00477479
20.2	0.261914	0.0493056	0.00469636
20.3	0.262689	0.0487608	0.00461846
20.4	0.263462	0.0482162	0.0045411
20.5	0.264233	0.0476718	0.00446428
20.6	0.265002	0.0471277	0.00438801
20.7	0.265769	0.0465839	0.0043123
20.8	0.266534	0.0460404	0.00423715
20.9	0.267297	0.0454972	0.00416257
21	0.268058	0.0449543	0.00408856
21.1	0.268817	0.0444119	0.00401514
21.2	0.269574	0.0438699	0.00394231
21.3	0.270328	0.0433284	0.00387008
21.4	0.271081	0.0427875	0.00379845
21.5	0.271831	0.042247	0.00372743
21.6	0.224251	1.39263e-05	1.24956e-05
21.7	0.219369	6.42077e-06	8.65644e-06
21.8	0.217421	6.47185e-06	8.79108e-06
21.9	0.211926	2.49042e-05	2.43501e-05
22	0.212512	1.23364e-05	1.21476e-05
22.1	0.206714	1.08264e-05	1.64017e-05
22.2	0.206682	6.06345e-05	8.87275e-06
22.3	0.204647	1.74784e-05	1.41725e-05
22.4	0.205232	1.72944e-05	1.41357e-05
22.5	0.198627	4.54556e-06	7.56914e-06
22.6	0.199205	4.50629e-06	7.56345e-06
22.7	0.19667	0.000109094	1.96261e-05
22.8	0.192848	6.93126e-06	9.45438e-06
22.9	0.193416	6.87288e-06	9.44378e-06
23	0.193814	4.59535e-05	7.55981e-06
23.1	0.19151	8.35434e-06	1.03107e-05
23.2	0.192069	8.28593e-06	1.02975e-05
23.3	0.192455	4.49374e-05	7.91131e-06
23.4	0.192153	3.85455e-06	7.06638e-06
23.5	0.185286	1.34559e-05	1.2677e-05
23.6	0.184767	1.09143e-05	1.15741e-05
23.7	0.185311	1.08302e-05	1.15568e-05
23.8	0.185851	1.30822e-05	1.25858e-05
23.9	0.180868	4.96591e-06	8.06387e-06
24	0.18031	6.03978e-06	8.85008e-06
24.1	0.179687	8.35738e-06	1.02472e-05
24.2	0.179095	4.04509e-06	7.28498e-06
24.3	0.17962	4.02031e-06	7.28218e-06
24.4	0.180142	3.99588e-06	7.27935e-06
24.5	0.180662	3.97178e-06	7.27648e-06
24.6	0.177269	3.25573e-06	6.5011e-06
24.7	0.177786	1.4183e-05	1.30691e-05
24.8	0.172939	1.53439e-05	1.34941e-05
24.9	0.173446	1.52346e-05	1.34678e-05
25	0.17395	1.51267e-05	1.34418e-05
